# Supplementary material for: Selecting SNPs informative for African, American Indian and European Ancestry: application to the Family Investigation of Nephropathy and Diabetes (FIND)
Source: BMC Genomics. 2016 May 4;17:325. doi: 10.1186/s12864-016-2654-x (PMC4855449; doi:10.1186/s12864-016-2654-x)
Supplement: Additional file 1: — RCWilliamsContrastEU_AI450AIMs. (XLSX 60 kb) [file 12864_2016_2654_MOESM1_ESM.xlsx]

## Sheet: Sheet1
Obs	rs	chromosome	position	allele1	allele2	EU_freq1	AI_freq1	AF_freq1	delta_12	delta_13	delta_23	In_12	In_13	In_23
1	rs2840532	1	2317675	C	T	0.314	0.838	0.556	0.524	0.242	0.282	0.062	0.017	0.014
2	rs11582936	1	4809567	A	C	0.442	0.95	0.718	0.508	0.276	0.232	0.047	0.017	0.008
3	rs1193167	1	7513035	A	G	0.593	0.058	0.318	0.535	0.275	0.26	0.128	0.021	0.05
4	rs2746486	1	17337761	A	G	0.305	0.819	0.539	0.514	0.234	0.28	0.061	0.016	0.015
5	rs2503005	1	29351006	C	T	0.195	0.696	0.426	0.501	0.231	0.27	0.075	0.022	0.016
6	rs7552658	1	30624684	C	T	0.372	0.912	0.65	0.54	0.278	0.262	0.059	0.019	0.011
7	rs4660515	1	41572122	A	G	0.916	0.401	0.654	0.515	0.262	0.253	0.052	0.011	0.015
8	rs3930825	1	48055107	A	G	0.412	0.988	0.708	0.576	0.296	0.28	0.061	0.02	0.012
9	rs677321	1	55159950	C	T	0.465	0.988	0.724	0.523	0.259	0.264	0.048	0.014	0.01
10	rs2788712	1	58347256	A	G	0.876	0.363	0.603	0.513	0.273	0.24	0.055	0.013	0.015
11	rs11208512	1	64942993	C	T	0.385	0.938	0.667	0.553	0.282	0.271	0.06	0.019	0.011
12	rs569930	1	67028332	A	G	0.146	0.655	0.434	0.509	0.288	0.221	0.087	0.037	0.011
13	rs357234	1	71788002	A	G	0.757	0.186	0.469	0.571	0.288	0.283	0.093	0.017	0.032
14	rs7544813	1	78524957	A	G	0.642	0.124	0.383	0.518	0.259	0.259	0.096	0.017	0.035
15	rs6703653	1	84328496	C	T	0.692	0.187	0.436	0.505	0.256	0.249	0.077	0.015	0.025
16	rs653759	1	91378121	A	G	0.168	0.703	0.459	0.535	0.291	0.244	0.088	0.035	0.013
17	rs7523787	1	94103203	A	G	0.532	0.007	0.236	0.525	0.296	0.229	0.167	0.029	0.068
18	rs6586471	1	104648021	C	T	0.544	0.01	0.298	0.534	0.246	0.288	0.167	0.018	0.085
19	rs1160413	1	111117217	A	G	0.708	0.17	0.43	0.538	0.278	0.26	0.089	0.017	0.029
20	rs773618	1	113592861	A	G	0.385	0.9	0.67	0.515	0.285	0.23	0.053	0.019	0.008
21	rs10465881	1	145533942	A	G	0.075	0.614	0.366	0.539	0.291	0.248	0.12	0.052	0.016
22	rs4845678	1	153119919	C	T	0.416	0.93	0.663	0.514	0.247	0.267	0.05	0.014	0.011
23	rs7550055	1	157045388	G	T	0.23	0.734	0.479	0.504	0.249	0.255	0.069	0.022	0.014
24	rs1018453	1	166964218	C	T	0.469	0.975	0.758	0.506	0.289	0.217	0.045	0.017	0.007
25	rs2420505	1	167994761	A	G	0.801	0.255	0.539	0.546	0.262	0.284	0.074	0.013	0.026
26	rs10919402	1	168679364	C	T	0.42	0.922	0.714	0.502	0.294	0.208	0.048	0.019	0.007
27	rs3766688	1	173418573	C	T	0.558	0.035	0.313	0.523	0.245	0.278	0.139	0.017	0.064
28	rs12030656	1	173927353	C	T	0.473	0.998	0.735	0.525	0.262	0.263	0.048	0.014	0.01
29	rs2205788	1	175313728	C	T	0.576	0.053	0.291	0.523	0.285	0.238	0.127	0.024	0.045
30	rs7517337	1	194180896	A	G	0.655	0.117	0.374	0.538	0.281	0.257	0.104	0.019	0.035
31	rs4915478	1	199319263	A	G	0.478	0.996	0.765	0.518	0.287	0.231	0.047	0.017	0.008
32	rs872129	1	201436014	A	G	0.916	0.405	0.69	0.511	0.226	0.285	0.051	0.008	0.019
33	rs6672183	1	208746235	A	G	0.374	0.885	0.616	0.511	0.242	0.269	0.053	0.015	0.012
34	rs7539988	1	209891610	C	T	0.473	0.994	0.741	0.521	0.268	0.253	0.047	0.015	0.009
35	rs11119866	1	210411112	A	G	0.451	0.963	0.716	0.512	0.265	0.247	0.047	0.015	0.009
36	rs1032603	1	215573596	A	G	0	0.519	0.272	0.519	0.272	0.247	0.18	0.094	0.02
37	rs11118647	1	219320453	A	G	0.58	0.073	0.331	0.507	0.249	0.258	0.112	0.017	0.045
38	rs12567541	1	223448426	C	T	0.788	0.245	0.519	0.543	0.269	0.274	0.075	0.014	0.025
39	rs7526011	1	231545687	C	T	0.286	0.81	0.574	0.524	0.288	0.236	0.065	0.025	0.01
40	rs6694267	1	232330498	A	G	0.451	0.996	0.714	0.545	0.263	0.282	0.053	0.015	0.012
41	rs1885018	1	234383198	A	C	0.888	0.351	0.623	0.537	0.265	0.272	0.06	0.012	0.019
42	rs6682504	1	237315366	C	T	0.232	0.739	0.492	0.507	0.26	0.247	0.07	0.024	0.012
43	rs10803184	1	242444594	A	C	0.389	0.93	0.633	0.541	0.244	0.297	0.057	0.015	0.014
44	rs6689627	1	244064542	C	T	0.938	0.376	0.674	0.562	0.264	0.298	0.062	0.011	0.021
45	rs6759202	2	2351175	C	T	0	0.516	0.27	0.516	0.27	0.246	0.179	0.094	0.02
46	rs953647	2	3992719	C	T	0	0.58	0.297	0.58	0.297	0.283	0.201	0.103	0.023
47	rs17630311	2	7358355	C	T	0.522	0.009	0.228	0.513	0.294	0.219	0.162	0.03	0.063
48	rs427375	2	8299357	A	G	0.761	0.166	0.465	0.595	0.296	0.299	0.103	0.018	0.037
49	rs6720167	2	16659048	A	G	0.819	0.303	0.571	0.516	0.248	0.268	0.061	0.011	0.021
50	rs10191044	2	18579682	C	T	0.889	0.359	0.64	0.53	0.249	0.281	0.058	0.01	0.02
51	rs2384259	2	25782875	G	T	0.681	0.175	0.461	0.506	0.22	0.286	0.08	0.011	0.033
52	rs3768666	2	28859374	C	T	0.478	0.997	0.7	0.519	0.222	0.297	0.047	0.011	0.013
53	rs1447525	2	30114788	A	G	0.305	0.821	0.57	0.516	0.265	0.251	0.061	0.02	0.011
54	rs952711	2	37423012	A	G	0.969	0.44	0.709	0.529	0.26	0.269	0.051	0.01	0.016
55	rs7606492	2	38285114	C	T	0.717	0.211	0.473	0.506	0.244	0.262	0.073	0.013	0.026
56	rs2716692	2	39750304	A	C	0.677	0.148	0.403	0.529	0.274	0.255	0.092	0.018	0.031
57	rs653231	2	44756544	A	G	0.558	0.05	0.316	0.508	0.242	0.266	0.125	0.017	0.054
58	rs4953618	2	48808346	A	G	0.725	0.158	0.429	0.567	0.296	0.271	0.098	0.019	0.032
59	rs2839839	2	51544988	A	C	0.938	0.367	0.648	0.571	0.29	0.281	0.065	0.013	0.02
60	rs2170794	2	52668008	C	T	0.252	0.765	0.486	0.513	0.234	0.279	0.068	0.019	0.016
61	rs10182943	2	57001667	A	G	0.853	0.332	0.588	0.521	0.265	0.256	0.059	0.012	0.018
62	rs13035368	2	69641787	G	T	0.416	0.948	0.654	0.532	0.238	0.294	0.053	0.013	0.014
63	rs4429500	2	74198844	A	G	0.815	0.253	0.53	0.562	0.285	0.277	0.078	0.015	0.025
64	rs6547208	2	78629555	A	G	0.646	0.117	0.391	0.529	0.255	0.274	0.101	0.016	0.039
65	rs4264593	2	97379953	A	C	0.602	0.049	0.305	0.553	0.297	0.256	0.139	0.025	0.051
66	rs6430487	2	134509001	C	T	0.301	0.857	0.589	0.556	0.288	0.268	0.07	0.024	0.012
67	rs4954633	2	136263105	C	T	0.933	0.375	0.672	0.558	0.261	0.297	0.061	0.011	0.021
68	rs9646702	2	140205658	A	G	0.823	0.305	0.549	0.518	0.274	0.244	0.062	0.014	0.018
69	rs768145	2	144401345	C	T	0.456	0.967	0.716	0.511	0.26	0.251	0.047	0.015	0.009
70	rs7563869	2	160008921	C	T	0.385	0.937	0.661	0.552	0.276	0.276	0.059	0.018	0.012
71	rs10205404	2	163133420	A	G	0.527	0.006	0.262	0.521	0.265	0.256	0.168	0.023	0.079
72	rs4233818	2	169206276	A	G	0.735	0.231	0.475	0.504	0.26	0.244	0.069	0.014	0.022
73	rs1452049	2	175384957	C	T	0.319	0.896	0.599	0.577	0.28	0.297	0.071	0.022	0.015
74	rs747122	2	179122564	C	T	0.965	0.463	0.696	0.502	0.269	0.233	0.045	0.011	0.012
75	rs262292	2	180653880	C	T	0.317	0.823	0.545	0.506	0.228	0.278	0.058	0.015	0.014
76	rs6724607	2	191174777	A	G	0.522	0.004	0.23	0.518	0.292	0.226	0.17	0.029	0.071
77	rs2276643	2	220108195	A	G	0.783	0.281	0.576	0.502	0.207	0.295	0.062	0.008	0.026
78	rs11694828	2	228273900	A	G	0.54	0.004	0.278	0.536	0.262	0.274	0.178	0.021	0.088
79	rs4663910	2	239152081	A	G	0.759	0.203	0.5	0.556	0.259	0.297	0.086	0.013	0.032
80	rs9874119	3	6355070	A	G	0.947	0.386	0.658	0.561	0.289	0.272	0.061	0.013	0.018
81	rs1695564	3	8455539	A	C	0.518	0.006	0.235	0.512	0.283	0.229	0.165	0.027	0.069
82	rs2930149	3	10996097	C	T	0.544	0.043	0.27	0.501	0.274	0.227	0.126	0.024	0.046
83	rs4482681	3	20954800	A	G	0.319	0.835	0.56	0.516	0.241	0.275	0.06	0.017	0.014
84	rs11717238	3	23697210	A	G	0.469	0.994	0.735	0.525	0.266	0.259	0.048	0.015	0.01
85	rs17017988	3	26423849	A	G	0.115	0.627	0.411	0.512	0.296	0.216	0.097	0.044	0.011
86	rs11720555	3	30922804	A	G	0.168	0.673	0.412	0.505	0.244	0.261	0.081	0.026	0.016
87	rs7641408	3	31544966	A	G	0.827	0.283	0.558	0.544	0.269	0.275	0.07	0.013	0.023
88	rs9861219	3	33290108	G	T	0.341	0.882	0.584	0.541	0.243	0.298	0.062	0.016	0.015
89	rs6445959	3	51747387	A	G	0.854	0.289	0.556	0.565	0.298	0.267	0.073	0.016	0.021
90	rs9843442	3	55102552	C	T	0.746	0.192	0.465	0.554	0.281	0.273	0.087	0.016	0.029
91	rs4679498	3	59564281	A	G	0.75	0.242	0.488	0.508	0.262	0.246	0.068	0.014	0.021
92	rs9847748	3	69028378	A	G	0.659	0.068	0.363	0.591	0.296	0.295	0.139	0.022	0.055
93	rs1864896	3	71552535	A	G	0.487	0.998	0.732	0.511	0.245	0.266	0.045	0.012	0.01
94	rs9861617	3	73483212	G	T	0.619	0.108	0.372	0.511	0.247	0.264	0.099	0.016	0.038
95	rs6795429	3	74050300	A	G	0.894	0.371	0.642	0.523	0.252	0.271	0.056	0.01	0.018
96	rs9809530	3	81322559	C	T	0.808	0.271	0.523	0.537	0.285	0.252	0.07	0.015	0.02
97	rs771808	3	103256518	C	T	0.243	0.771	0.523	0.528	0.28	0.248	0.072	0.026	0.012
98	rs428321	3	109362676	C	T	0.91	0.396	0.611	0.514	0.299	0.215	0.052	0.015	0.012
99	rs12631538	3	117984668	A	G	0.522	0.01	0.285	0.512	0.237	0.275	0.159	0.018	0.08
100	rs964851	3	123785396	C	T	0.367	0.927	0.627	0.56	0.26	0.3	0.063	0.017	0.015
101	rs1453240	3	131484382	A	G	0.704	0.19	0.457	0.514	0.247	0.267	0.078	0.013	0.028
102	rs6439578	3	136763460	A	G	0.15	0.654	0.356	0.504	0.206	0.298	0.085	0.022	0.022
103	rs11922772	3	140748326	C	T	0.95	0.39	0.655	0.56	0.295	0.265	0.06	0.014	0.017
104	rs6798843	3	150928786	C	T	0.535	0.022	0.292	0.513	0.243	0.27	0.147	0.018	0.069
105	rs163327	3	162545418	A	G	0.527	0.005	0.271	0.522	0.256	0.266	0.171	0.021	0.084
106	rs2879588	3	180862296	C	T	0.832	0.318	0.568	0.514	0.264	0.25	0.06	0.013	0.018
107	rs4686710	3	187115830	C	T	0.186	0.754	0.482	0.568	0.296	0.272	0.092	0.034	0.015
108	rs9822086	3	198186338	A	C	0.956	0.437	0.665	0.519	0.291	0.228	0.05	0.013	0.012
109	rs4698102	4	14905932	C	T	0.027	0.537	0.263	0.51	0.236	0.274	0.141	0.056	0.024
110	rs9994673	4	17156328	C	T	0.066	0.634	0.358	0.568	0.292	0.276	0.133	0.055	0.02
111	rs11096829	4	36389156	C	T	0.668	0.142	0.375	0.526	0.293	0.233	0.093	0.021	0.027
112	rs6823102	4	38244698	C	T	0.527	0.007	0.243	0.52	0.284	0.236	0.166	0.027	0.07
113	rs4695256	4	47309657	A	G	0.438	0.959	0.661	0.521	0.223	0.298	0.05	0.011	0.014
114	rs980519	4	72399687	A	G	0.049	0.555	0.294	0.506	0.245	0.261	0.124	0.049	0.02
115	rs8878	4	77161324	A	G	0.522	0.012	0.252	0.51	0.27	0.24	0.157	0.024	0.067
116	rs17008116	4	85244111	A	C	0.381	0.894	0.644	0.513	0.263	0.25	0.053	0.017	0.01
117	rs557239	4	90351687	C	T	0.514	0.01	0.298	0.504	0.216	0.288	0.157	0.015	0.085
118	rs17021364	4	95266916	C	T	0.319	0.85	0.584	0.531	0.265	0.266	0.063	0.02	0.012
119	rs10049681	4	95903403	C	T	0.235	0.765	0.534	0.53	0.299	0.231	0.074	0.03	0.01
120	rs10011914	4	105418640	A	G	0.323	0.824	0.57	0.501	0.247	0.254	0.057	0.017	0.012
121	rs2522474	4	105965267	A	G	0.27	0.777	0.525	0.507	0.255	0.252	0.064	0.021	0.012
122	rs7685179	4	113940935	G	T	0.482	0.995	0.772	0.513	0.29	0.223	0.046	0.017	0.007
123	rs7677423	4	118255794	A	G	0.478	0.996	0.741	0.518	0.263	0.255	0.047	0.014	0.009
124	rs300555	4	124522735	A	G	0.698	0.143	0.414	0.555	0.284	0.271	0.1	0.018	0.035
125	rs9992154	4	131086293	C	T	0.004	0.54	0.29	0.536	0.286	0.25	0.177	0.091	0.019
126	rs11942306	4	133987460	G	T	0.392	0.967	0.679	0.575	0.287	0.288	0.063	0.019	0.013
127	rs4133330	4	136241520	C	T	0.315	0.835	0.562	0.52	0.247	0.273	0.061	0.018	0.013
128	rs7663340	4	148117123	C	T	0.593	0.027	0.3	0.566	0.293	0.273	0.16	0.024	0.067
129	rs17361160	4	153236247	C	T	0.473	0.996	0.772	0.523	0.299	0.224	0.048	0.018	0.007
130	rs11938367	4	161728091	A	G	0.655	0.122	0.377	0.533	0.278	0.255	0.101	0.019	0.034
131	rs2383272	4	180309671	A	G	0.717	0.153	0.426	0.564	0.291	0.273	0.099	0.019	0.034
132	rs335067	4	183285690	C	T	0.42	0.944	0.718	0.524	0.298	0.226	0.052	0.02	0.008
133	rs4524431	4	184695940	A	G	0.611	0.075	0.372	0.536	0.239	0.297	0.12	0.015	0.054
134	rs13107630	4	189602503	C	T	0.376	0.893	0.669	0.517	0.293	0.224	0.054	0.021	0.008
135	rs17194818	5	7161672	C	T	0.407	0.932	0.65	0.525	0.243	0.282	0.053	0.014	0.013
136	rs162445	5	7996246	A	G	0.159	0.683	0.426	0.524	0.267	0.257	0.088	0.032	0.015
137	rs40666	5	9281171	G	T	0.832	0.288	0.545	0.544	0.287	0.257	0.069	0.015	0.02
138	rs7737956	5	23721911	A	G	0.916	0.403	0.639	0.513	0.277	0.236	0.051	0.012	0.014
139	rs10042097	5	26053421	C	T	0.434	0.956	0.682	0.522	0.248	0.274	0.05	0.014	0.012
140	rs9292246	5	28357704	A	G	0.546	0.005	0.262	0.541	0.284	0.257	0.177	0.025	0.081
141	rs980510	5	44354289	A	C	0.345	0.866	0.599	0.521	0.254	0.267	0.058	0.017	0.012
142	rs10061143	5	80630102	A	G	0.434	0.946	0.726	0.512	0.292	0.22	0.049	0.019	0.007
143	rs1847046	5	82014922	C	T	0.248	0.785	0.516	0.537	0.268	0.269	0.073	0.024	0.014
144	rs6870276	5	85590471	A	G	0.536	0.015	0.273	0.521	0.263	0.258	0.157	0.022	0.071
145	rs345911	5	92372180	A	C	0.54	0.008	0.305	0.532	0.235	0.297	0.17	0.017	0.09
146	rs1379561	5	113659681	A	C	0.331	0.871	0.617	0.54	0.286	0.254	0.063	0.022	0.011
147	rs7708364	5	125413147	C	T	0.354	0.868	0.586	0.514	0.232	0.282	0.056	0.014	0.014
148	rs30512	5	132147056	C	T	0.872	0.345	0.644	0.527	0.228	0.299	0.059	0.009	0.023
149	rs2640683	5	133240077	A	G	0.456	0.993	0.698	0.537	0.242	0.295	0.051	0.013	0.013
150	rs17287085	5	141264999	A	G	0.602	0.053	0.337	0.549	0.265	0.284	0.135	0.019	0.057
151	rs2569004	5	145230924	C	T	0.752	0.24	0.479	0.512	0.273	0.239	0.069	0.015	0.02
152	rs2288830	5	147042515	C	T	0.102	0.62	0.342	0.518	0.24	0.278	0.103	0.034	0.02
153	rs2400891	5	148969315	C	T	0.46	0.974	0.698	0.514	0.238	0.276	0.047	0.012	0.011
154	rs6580032	5	153090481	A	G	0.604	0.092	0.389	0.512	0.215	0.297	0.106	0.012	0.05
155	rs351294	5	154428932	C	T	0.916	0.393	0.625	0.523	0.291	0.232	0.054	0.014	0.013
156	rs2217640	5	155174444	A	G	0.416	0.926	0.656	0.51	0.24	0.27	0.05	0.014	0.012
157	rs13171726	5	164266675	G	T	0.327	0.876	0.616	0.549	0.289	0.26	0.065	0.023	0.011
158	rs247997	5	167417719	A	G	0.681	0.134	0.385	0.547	0.296	0.251	0.101	0.021	0.032
159	rs732157	5	170143829	C	T	0.456	0.97	0.743	0.514	0.287	0.227	0.047	0.017	0.008
160	rs1011220	5	172622438	G	T	0.588	0.072	0.304	0.516	0.284	0.232	0.115	0.023	0.039
161	rs6556185	5	174470774	A	G	0.102	0.618	0.374	0.516	0.272	0.244	0.103	0.041	0.015
162	rs7722612	5	177759075	C	T	0.65	0.141	0.393	0.509	0.257	0.252	0.089	0.016	0.031
163	rs163498	5	178681593	A	G	0.173	0.692	0.42	0.519	0.247	0.272	0.083	0.027	0.017
164	rs2295602	6	11113828	C	T	0.465	0.99	0.72	0.525	0.255	0.27	0.048	0.014	0.011
165	rs7757011	6	18036468	A	G	0.85	0.347	0.596	0.503	0.254	0.249	0.054	0.011	0.017
166	rs6918842	6	21798988	C	T	0.473	0.99	0.72	0.517	0.247	0.27	0.047	0.013	0.011
167	rs9466410	6	22722709	C	T	0.836	0.301	0.56	0.535	0.276	0.259	0.066	0.014	0.02
168	rs9296180	6	36490562	C	T	0.554	0.046	0.323	0.508	0.231	0.277	0.127	0.015	0.058
169	rs1678699	6	38893617	A	G	0.403	0.906	0.665	0.503	0.262	0.241	0.05	0.016	0.009
170	rs16874575	6	46391881	C	T	0.761	0.213	0.477	0.548	0.284	0.264	0.082	0.016	0.026
171	rs7750141	6	48681564	A	G	0.225	0.761	0.512	0.536	0.287	0.249	0.077	0.029	0.012
172	rs7748379	6	67586040	C	T	0.781	0.271	0.529	0.51	0.252	0.258	0.064	0.012	0.021
173	rs9294882	6	71706893	A	C	0.637	0.075	0.372	0.562	0.265	0.297	0.127	0.018	0.054
174	rs9293926	6	73965514	C	T	0.996	0.433	0.706	0.563	0.29	0.273	0.057	0.012	0.017
175	rs4706827	6	80844251	C	T	0.323	0.837	0.603	0.514	0.28	0.234	0.059	0.022	0.01
176	rs7741178	6	85930119	A	C	0.757	0.252	0.519	0.505	0.238	0.267	0.066	0.011	0.024
177	rs4454147	6	99682595	C	T	0.442	0.942	0.71	0.5	0.268	0.232	0.046	0.016	0.008
178	rs9373956	6	108035718	A	G	0.257	0.828	0.536	0.571	0.279	0.292	0.079	0.025	0.016
179	rs12191158	6	109156254	C	T	0.363	0.865	0.626	0.502	0.263	0.239	0.053	0.018	0.01
180	rs10484458	6	113892141	C	T	0.341	0.852	0.613	0.511	0.272	0.239	0.057	0.02	0.01
181	rs2498586	6	118132819	C	T	0.841	0.289	0.57	0.552	0.271	0.281	0.07	0.013	0.023
182	rs9490529	6	123073087	A	G	0.221	0.79	0.502	0.569	0.281	0.288	0.085	0.028	0.016
183	rs9490860	6	124031440	A	C	0.757	0.218	0.488	0.539	0.269	0.27	0.079	0.015	0.026
184	rs564461	6	128088406	A	G	0.491	0.997	0.767	0.506	0.276	0.23	0.044	0.015	0.008
185	rs12214076	6	130189289	A	G	0.531	0.004	0.267	0.527	0.264	0.263	0.173	0.022	0.083
186	rs9493636	6	133904865	C	T	0.765	0.207	0.469	0.558	0.296	0.262	0.085	0.018	0.026
187	rs9373384	6	143638106	A	G	0.248	0.799	0.51	0.551	0.262	0.289	0.076	0.023	0.016
188	rs6916498	6	144354821	A	G	0.177	0.693	0.451	0.516	0.274	0.242	0.082	0.031	0.013
189	rs1546865	6	145598957	C	T	0.668	0.155	0.449	0.513	0.219	0.294	0.086	0.011	0.037
190	rs9384030	6	150366601	C	T	0.412	0.922	0.679	0.51	0.267	0.243	0.05	0.017	0.009
191	rs501215	6	151332886	G	T	0.65	0.132	0.374	0.518	0.276	0.242	0.093	0.019	0.03
192	rs531062	6	153262855	A	G	0.597	0.084	0.302	0.513	0.295	0.218	0.109	0.025	0.033
193	rs6905220	6	156169503	C	T	0.332	0.895	0.607	0.563	0.275	0.288	0.067	0.02	0.014
194	rs3127188	6	159142532	A	G	0.327	0.879	0.617	0.552	0.29	0.262	0.066	0.023	0.012
195	rs1406888	6	161011583	C	T	0.451	0.988	0.732	0.537	0.281	0.256	0.051	0.017	0.01
196	rs9383493	6	169692030	C	T	0.062	0.614	0.331	0.552	0.269	0.283	0.131	0.051	0.021
197	rs12055949	7	11243017	C	T	0.487	0.992	0.724	0.505	0.237	0.268	0.044	0.012	0.01
198	rs6967846	7	14202326	A	C	0.15	0.678	0.407	0.528	0.257	0.271	0.091	0.031	0.017
199	rs2358068	7	14784691	C	T	0.862	0.303	0.584	0.559	0.278	0.281	0.07	0.013	0.023
200	rs156293	7	24203280	C	T	0.759	0.244	0.471	0.515	0.288	0.227	0.069	0.017	0.018
201	rs17152544	7	25756033	A	C	0.288	0.843	0.543	0.555	0.255	0.3	0.071	0.02	0.016
202	rs7783203	7	32020216	G	T	0.451	0.968	0.671	0.517	0.22	0.297	0.048	0.011	0.013
203	rs6462612	7	35572999	A	G	0.637	0.125	0.381	0.512	0.256	0.256	0.094	0.016	0.034
204	rs9648515	7	41997211	A	C	0.362	0.873	0.597	0.511	0.235	0.276	0.055	0.015	0.013
205	rs1859403	7	43308627	C	T	0.884	0.317	0.588	0.567	0.296	0.271	0.07	0.015	0.021
206	rs2107942	7	69769759	C	T	0.19	0.704	0.449	0.514	0.259	0.255	0.079	0.027	0.014
207	rs16869567	7	70915454	A	G	0.022	0.542	0.282	0.52	0.26	0.26	0.149	0.066	0.021
208	rs559041	7	83867330	C	T	0.973	0.469	0.695	0.504	0.278	0.226	0.045	0.012	0.011
209	rs7787503	7	89720082	A	G	1	0.445	0.719	0.555	0.281	0.274	0.055	0.012	0.016
210	rs803165	7	90606675	C	T	0.487	0.995	0.776	0.508	0.289	0.219	0.044	0.017	0.007
211	rs714128	7	92672965	A	G	0.035	0.607	0.31	0.572	0.275	0.297	0.154	0.063	0.024
212	rs10953331	7	100719050	A	G	0.15	0.667	0.368	0.517	0.218	0.299	0.088	0.024	0.022
213	rs194856	7	103568717	A	C	0.735	0.188	0.459	0.547	0.276	0.271	0.086	0.016	0.029
214	rs9986854	7	106217801	A	G	0.177	0.69	0.422	0.513	0.245	0.268	0.081	0.026	0.016
215	rs12668459	7	131539842	C	T	0.898	0.38	0.63	0.518	0.268	0.25	0.054	0.012	0.016
216	rs10249472	7	136049718	A	G	0.553	0.02	0.265	0.533	0.288	0.245	0.155	0.026	0.062
217	rs1108250	7	140858285	A	G	0.433	0.973	0.689	0.54	0.256	0.284	0.053	0.015	0.012
218	rs4725634	7	143329506	A	C	0.65	0.066	0.358	0.584	0.292	0.292	0.138	0.021	0.055
219	rs17170769	7	147311148	A	G	0.635	0.062	0.36	0.573	0.275	0.298	0.137	0.019	0.058
220	rs4727088	7	148895086	C	T	0.358	0.895	0.644	0.537	0.286	0.251	0.06	0.021	0.01
221	rs1491835	7	153892749	A	C	0.646	0.097	0.373	0.549	0.273	0.276	0.113	0.019	0.043
222	rs2203837	8	12864210	C	T	0.545	0.009	0.28	0.536	0.265	0.271	0.17	0.022	0.081
223	rs368773	8	16079224	A	G	0.112	0.617	0.371	0.505	0.259	0.246	0.096	0.037	0.016
224	rs11779782	8	17163395	C	T	0.867	0.365	0.633	0.502	0.234	0.268	0.053	0.009	0.018
225	rs7013899	8	20700913	C	T	0.403	0.92	0.695	0.517	0.292	0.225	0.052	0.02	0.008
226	rs2709604	8	25237925	A	G	0.203	0.777	0.479	0.574	0.276	0.298	0.09	0.029	0.018
227	rs351758	8	28084937	C	T	0.576	0.043	0.329	0.533	0.247	0.286	0.137	0.017	0.062
228	rs11776090	8	29045136	C	T	0.602	0.091	0.315	0.511	0.287	0.224	0.105	0.023	0.033
229	rs5010057	8	32314776	A	G	0.363	0.915	0.646	0.552	0.283	0.269	0.062	0.02	0.012
230	rs6474326	8	41227309	C	T	0.044	0.576	0.276	0.532	0.232	0.3	0.135	0.047	0.027
231	rs7841661	8	48805431	A	G	0.96	0.406	0.704	0.554	0.256	0.298	0.058	0.01	0.02
232	rs6997436	8	62233221	G	T	0.358	0.866	0.568	0.508	0.21	0.298	0.054	0.012	0.016
233	rs1480113	8	63901480	G	T	0.695	0.137	0.428	0.558	0.267	0.291	0.102	0.016	0.039
234	rs4739102	8	64631085	C	T	0.296	0.822	0.539	0.526	0.243	0.283	0.064	0.018	0.015
235	rs1545824	8	68652693	A	C	0.305	0.875	0.599	0.57	0.294	0.276	0.072	0.024	0.013
236	rs7006940	8	102559664	C	T	0.058	0.558	0.313	0.5	0.255	0.245	0.117	0.048	0.017
237	rs12543567	8	110096523	C	T	0.482	0.991	0.714	0.509	0.232	0.277	0.045	0.011	0.011
238	rs10112881	8	113921953	C	T	0.42	0.994	0.703	0.574	0.283	0.291	0.06	0.018	0.013
239	rs4389972	8	114761005	C	T	0.381	0.918	0.652	0.537	0.271	0.266	0.057	0.018	0.011
240	rs1036265	8	122218433	C	T	0.363	0.879	0.602	0.516	0.239	0.277	0.055	0.015	0.013
241	rs4282579	8	123521501	A	G	0.712	0.14	0.436	0.572	0.276	0.296	0.105	0.017	0.04
242	rs1834717	8	126029011	C	T	0.996	0.489	0.738	0.507	0.258	0.249	0.044	0.01	0.013
243	rs10094283	8	127050083	A	G	0.602	0.085	0.372	0.517	0.23	0.287	0.11	0.014	0.049
244	rs6470504	8	128320854	A	G	0.721	0.209	0.432	0.512	0.289	0.223	0.074	0.018	0.02
245	rs6991807	8	132448566	C	T	0.708	0.194	0.422	0.514	0.286	0.228	0.078	0.018	0.022
246	rs7008998	8	137216649	A	G	0.403	0.942	0.646	0.539	0.243	0.296	0.056	0.014	0.014
247	rs7011071	8	139268849	C	T	0.336	0.837	0.615	0.501	0.279	0.222	0.055	0.021	0.009
248	rs11166995	8	141788433	A	G	0.442	0.988	0.73	0.546	0.288	0.258	0.053	0.018	0.01
249	rs7021011	9	6898195	G	T	0.553	0.047	0.319	0.506	0.234	0.272	0.126	0.016	0.057
250	rs10977018	9	8370656	A	G	0.199	0.734	0.482	0.535	0.283	0.252	0.082	0.03	0.013
251	rs159224	9	10116201	G	T	0.451	0.995	0.732	0.544	0.281	0.263	0.052	0.017	0.01
252	rs1339552	9	16838790	C	T	0.562	0.051	0.301	0.511	0.261	0.25	0.124	0.02	0.049
253	rs7039105	9	21845096	G	T	0.593	0.013	0.309	0.58	0.284	0.296	0.179	0.023	0.085
254	rs10733377	9	22445518	A	G	0.387	0.89	0.596	0.503	0.209	0.294	0.051	0.011	0.015
255	rs1438472	9	28642515	C	T	0.688	0.132	0.413	0.556	0.275	0.281	0.103	0.017	0.038
256	rs7032682	9	35199763	G	T	0.631	0.093	0.379	0.538	0.252	0.286	0.112	0.016	0.046
257	rs10869085	9	73840700	C	T	0.15	0.675	0.449	0.525	0.299	0.226	0.09	0.039	0.011
258	rs617941	9	82028005	A	C	0.358	0.936	0.64	0.578	0.282	0.296	0.067	0.02	0.014
259	rs6559318	9	90759151	G	T	0.451	0.979	0.745	0.528	0.294	0.234	0.05	0.018	0.008
260	rs7875815	9	97914324	A	G	0.832	0.269	0.539	0.563	0.293	0.27	0.075	0.016	0.023
261	rs2805777	9	99420855	C	T	0.385	0.899	0.617	0.514	0.232	0.282	0.053	0.014	0.013
262	rs7031588	9	100862123	C	T	0.83	0.328	0.613	0.502	0.217	0.285	0.056	0.008	0.022
263	rs4355836	9	104112333	G	T	0.235	0.798	0.51	0.563	0.275	0.288	0.081	0.026	0.016
264	rs10980055	9	111610717	A	G	0.832	0.323	0.539	0.509	0.293	0.216	0.058	0.016	0.014
265	rs10817670	9	116526975	C	T	0.792	0.286	0.575	0.506	0.217	0.289	0.062	0.009	0.025
266	rs7866602	9	120404624	A	C	0.362	0.916	0.659	0.554	0.297	0.257	0.062	0.022	0.011
267	rs2191675	9	121466324	A	G	0.469	0.979	0.741	0.51	0.272	0.238	0.046	0.015	0.008
268	rs12375949	9	123657721	C	T	0.612	0.105	0.396	0.507	0.216	0.291	0.099	0.012	0.045
269	rs7037254	9	126285233	C	T	0.442	0.965	0.741	0.523	0.299	0.224	0.05	0.019	0.007
270	rs7862514	9	132601514	C	T	0.92	0.357	0.626	0.563	0.294	0.269	0.064	0.014	0.019
271	rs3012789	9	136946604	A	G	0.593	0.073	0.348	0.52	0.245	0.275	0.116	0.016	0.049
272	rs11254972	10	7136154	A	G	0.482	0.995	0.754	0.513	0.272	0.241	0.046	0.015	0.008
273	rs10795832	10	10986616	G	T	0.407	0.934	0.695	0.527	0.288	0.239	0.053	0.019	0.009
274	rs7903263	10	14738958	A	C	0.752	0.168	0.465	0.584	0.287	0.297	0.1	0.017	0.036
275	rs7101197	10	20419818	C	T	0.487	0.996	0.727	0.509	0.24	0.269	0.045	0.012	0.011
276	rs532473	10	27709661	A	G	0.65	0.138	0.399	0.512	0.251	0.261	0.09	0.015	0.033
277	rs1751645	10	30294710	A	G	0.473	0.983	0.751	0.51	0.278	0.232	0.046	0.016	0.008
278	rs16935034	10	34403441	C	T	0.008	0.518	0.237	0.51	0.229	0.281	0.162	0.067	0.027
279	rs16931807	10	54057964	A	C	0.92	0.407	0.632	0.513	0.288	0.225	0.051	0.013	0.012
280	rs10824900	10	54572148	A	G	0.327	0.899	0.602	0.572	0.275	0.297	0.069	0.021	0.015
281	rs6479719	10	62016143	C	T	0.447	0.962	0.669	0.515	0.222	0.293	0.048	0.011	0.013
282	rs2688623	10	75359621	C	T	0.45	0.961	0.737	0.511	0.287	0.224	0.047	0.018	0.007
283	rs12268765	10	86605432	A	G	0.085	0.596	0.316	0.511	0.231	0.28	0.108	0.035	0.022
284	rs3758477	10	89253352	G	T	0.996	0.477	0.71	0.519	0.286	0.233	0.047	0.012	0.012
285	rs2248353	10	109615443	C	T	0.602	0.007	0.304	0.595	0.298	0.297	0.192	0.025	0.091
286	rs7085222	10	111946721	C	T	0.779	0.234	0.516	0.545	0.263	0.282	0.077	0.013	0.027
287	rs684187	10	113622314	C	T	0.554	0.05	0.259	0.504	0.295	0.209	0.123	0.027	0.039
288	rs10510110	10	124182420	C	T	0.412	0.953	0.658	0.541	0.246	0.295	0.055	0.014	0.014
289	rs4910524	11	4630223	A	G	0.112	0.642	0.393	0.53	0.281	0.249	0.103	0.041	0.015
290	rs2647602	11	5530277	A	C	0.73	0.21	0.432	0.52	0.298	0.222	0.076	0.019	0.02
291	rs3921908	11	6090339	C	T	0.519	0.006	0.266	0.513	0.253	0.26	0.166	0.021	0.08
292	rs7108095	11	11072224	C	T	0.628	0.122	0.395	0.506	0.233	0.273	0.093	0.013	0.038
293	rs7106407	11	12516992	C	T	0.655	0.126	0.411	0.529	0.244	0.285	0.098	0.014	0.04
294	rs11022858	11	13483209	C	T	0.641	0.104	0.366	0.537	0.275	0.262	0.108	0.019	0.039
295	rs10833310	11	20335244	A	G	0.235	0.797	0.506	0.562	0.271	0.291	0.081	0.025	0.016
296	rs1915063	11	24056349	A	G	0.46	0.993	0.709	0.533	0.249	0.284	0.05	0.013	0.012
297	rs11030665	11	29312508	G	T	0.478	0.996	0.71	0.518	0.232	0.286	0.047	0.011	0.012
298	rs7945752	11	33916012	A	G	0.295	0.832	0.586	0.537	0.291	0.246	0.067	0.024	0.011
299	rs484717	11	34790216	G	T	0.982	0.428	0.703	0.554	0.279	0.275	0.056	0.012	0.017
300	rs671783	11	35780394	C	T	0.372	0.897	0.665	0.525	0.293	0.232	0.056	0.021	0.009
301	rs12274692	11	43952769	C	T	0.482	0.996	0.728	0.514	0.246	0.268	0.046	0.013	0.01
302	rs1868882	11	57592084	C	T	0.96	0.423	0.704	0.537	0.256	0.281	0.054	0.01	0.018
303	rs459309	11	72013482	C	T	0.297	0.819	0.551	0.522	0.254	0.268	0.063	0.019	0.013
304	rs10899076	11	74535084	A	G	0.226	0.771	0.479	0.545	0.253	0.292	0.079	0.023	0.017
305	rs1790557	11	78120883	C	T	0.243	0.813	0.527	0.57	0.284	0.286	0.081	0.027	0.015
306	rs494336	11	79348540	C	T	0.058	0.559	0.273	0.501	0.215	0.286	0.118	0.038	0.025
307	rs973169	11	80308347	C	T	0.615	0.096	0.377	0.519	0.238	0.281	0.105	0.014	0.044
308	rs10751055	11	80829549	C	T	0.473	0.975	0.761	0.502	0.288	0.214	0.044	0.017	0.007
309	rs2514162	11	83357849	C	T	0.938	0.431	0.716	0.507	0.222	0.285	0.048	0.007	0.018
310	rs2203702	11	84607027	C	T	0.916	0.395	0.622	0.521	0.294	0.227	0.053	0.014	0.013
311	rs1938921	11	86031568	A	G	0.788	0.263	0.543	0.525	0.245	0.28	0.069	0.011	0.025
312	rs7126605	11	97361171	C	T	0.884	0.374	0.631	0.51	0.253	0.257	0.053	0.011	0.017
313	rs538943	11	104444239	C	T	0.102	0.65	0.381	0.548	0.279	0.269	0.111	0.043	0.018
314	rs7105462	11	112417258	A	G	0.609	0.103	0.322	0.506	0.287	0.219	0.1	0.022	0.03
315	rs582688	11	118437530	C	T	0.168	0.71	0.44	0.542	0.272	0.27	0.09	0.032	0.016
316	rs1010159	11	120988611	C	T	0.339	0.843	0.63	0.504	0.291	0.213	0.056	0.022	0.008
317	rs7932902	11	122096443	C	T	0.111	0.651	0.383	0.54	0.272	0.268	0.106	0.04	0.018
318	rs10790871	11	126600592	C	T	0.894	0.382	0.642	0.512	0.252	0.26	0.053	0.01	0.017
319	rs10790914	11	127121412	C	T	0.336	0.86	0.611	0.524	0.275	0.249	0.059	0.02	0.011
320	rs11223988	11	134122292	C	T	0.964	0.422	0.671	0.542	0.293	0.249	0.054	0.013	0.014
321	rs7973930	12	11911437	C	T	0.42	0.943	0.696	0.523	0.276	0.247	0.051	0.017	0.009
322	rs3863345	12	12925252	C	T	0.544	0.017	0.305	0.527	0.239	0.288	0.157	0.017	0.079
323	rs7976009	12	24636804	C	T	0.133	0.675	0.407	0.542	0.274	0.268	0.099	0.036	0.017
324	rs10771253	12	26031671	A	G	0.597	0.055	0.353	0.542	0.244	0.298	0.132	0.016	0.061
325	rs1365765	12	39028088	A	G	0.142	0.652	0.42	0.51	0.278	0.232	0.089	0.036	0.013
326	rs11835837	12	44315514	A	G	0.995	0.483	0.781	0.512	0.214	0.298	0.045	0.006	0.018
327	rs2002394	12	45584457	C	T	0.367	0.94	0.643	0.573	0.276	0.297	0.065	0.019	0.014
328	rs876080	12	49317031	A	G	0.761	0.232	0.465	0.529	0.296	0.233	0.074	0.018	0.02
329	rs10876679	12	53657530	A	C	0.241	0.768	0.525	0.527	0.284	0.243	0.072	0.027	0.012
330	rs7965130	12	62830479	A	G	0.398	0.9	0.663	0.502	0.265	0.237	0.05	0.017	0.009
331	rs7298828	12	90558991	C	T	0.142	0.647	0.43	0.505	0.288	0.217	0.087	0.038	0.011
332	rs4761638	12	93518780	A	G	0.23	0.744	0.512	0.514	0.282	0.232	0.071	0.027	0.011
333	rs10861273	12	103638777	A	G	0.46	0.989	0.691	0.529	0.231	0.298	0.049	0.012	0.013
334	rs10861986	12	107855044	A	G	0.208	0.75	0.451	0.542	0.243	0.299	0.081	0.023	0.019
335	rs11067687	12	114552449	C	T	0.609	0.039	0.328	0.57	0.281	0.289	0.15	0.021	0.065
336	rs1609939	12	123330856	C	T	0.898	0.375	0.619	0.523	0.279	0.244	0.055	0.013	0.015
337	rs10870514	12	131891049	G	T	0.982	0.446	0.731	0.536	0.251	0.285	0.051	0.009	0.017
338	rs9318385	13	23665989	A	G	0.451	0.958	0.737	0.507	0.286	0.221	0.047	0.017	0.007
339	rs9553712	13	25512146	C	T	0.406	0.918	0.669	0.512	0.263	0.249	0.051	0.016	0.01
340	rs3011605	13	29009728	C	T	0.912	0.406	0.706	0.506	0.206	0.3	0.05	0.007	0.02
341	rs7330058	13	33997102	A	G	0.628	0.076	0.362	0.552	0.266	0.286	0.123	0.018	0.051
342	rs9525850	13	43300100	A	G	0.606	0.1	0.383	0.506	0.223	0.283	0.1	0.013	0.044
343	rs2405316	13	45797944	A	G	0.969	0.417	0.7	0.552	0.269	0.283	0.057	0.011	0.018
344	rs2251580	13	62455657	G	T	0.478	0.999	0.755	0.521	0.277	0.244	0.047	0.016	0.009
345	rs1358045	13	84317028	C	T	0.655	0.13	0.426	0.525	0.229	0.296	0.096	0.012	0.042
346	rs8000180	13	87231517	C	T	0.544	0.007	0.264	0.537	0.28	0.257	0.173	0.025	0.078
347	rs319535	13	92614294	A	G	0.059	0.588	0.347	0.529	0.288	0.241	0.126	0.057	0.016
348	rs2184903	13	98096810	C	T	0.085	0.63	0.364	0.545	0.279	0.266	0.117	0.047	0.018
349	rs1112044	13	99682492	G	T	0.589	0.067	0.311	0.522	0.278	0.244	0.119	0.022	0.043
350	rs7338688	13	100873477	A	G	0.642	0.112	0.393	0.53	0.249	0.281	0.103	0.015	0.041
351	rs332649	13	107393348	A	G	0.576	0.007	0.282	0.569	0.294	0.275	0.184	0.026	0.084
352	rs4773228	13	110052342	C	T	0.677	0.124	0.387	0.553	0.29	0.263	0.105	0.02	0.035
353	rs1998193	14	38760507	G	T	0.633	0.101	0.393	0.532	0.24	0.292	0.107	0.014	0.046
354	rs1954228	14	46525848	C	T	0.177	0.684	0.437	0.507	0.26	0.247	0.08	0.028	0.014
355	rs1253636	14	51491345	C	T	0.973	0.397	0.677	0.576	0.296	0.28	0.063	0.013	0.018
356	rs9323557	14	70540593	A	G	0.563	0.006	0.264	0.557	0.299	0.258	0.18	0.028	0.079
357	rs2110552	14	72424884	C	T	0.358	0.923	0.648	0.565	0.29	0.275	0.065	0.021	0.012
358	rs1269347	14	83068063	C	T	0.522	0.007	0.261	0.515	0.261	0.254	0.164	0.022	0.076
359	rs1449420	14	84754444	C	T	0.437	0.962	0.712	0.525	0.275	0.25	0.05	0.017	0.009
360	rs1130267	14	94132860	A	G	0.572	0.011	0.28	0.561	0.292	0.269	0.174	0.026	0.077
361	rs2604977	14	97462965	C	T	0.315	0.841	0.566	0.526	0.251	0.275	0.062	0.018	0.014
362	rs942024	14	102049216	C	T	0.681	0.134	0.395	0.547	0.286	0.261	0.1	0.019	0.034
363	rs8012258	14	104062173	C	T	0.451	0.953	0.735	0.502	0.284	0.218	0.046	0.017	0.007
364	rs1656607	15	45583381	C	T	0.357	0.904	0.632	0.547	0.275	0.272	0.061	0.019	0.012
365	rs2616881	15	51999537	A	G	0.111	0.658	0.376	0.547	0.265	0.282	0.108	0.038	0.02
366	rs937254	15	55697456	A	G	0.376	0.878	0.586	0.502	0.21	0.292	0.052	0.012	0.015
367	rs4776449	15	61928548	C	T	0.487	0.992	0.698	0.505	0.211	0.294	0.044	0.009	0.013
368	rs419919	15	66024101	A	G	0.487	0.991	0.749	0.504	0.262	0.242	0.044	0.014	0.008
369	rs6495108	15	72581580	A	G	0.905	0.361	0.624	0.544	0.281	0.263	0.06	0.013	0.018
370	rs2114716	15	78241800	C	T	0.513	0.009	0.257	0.504	0.256	0.248	0.159	0.022	0.073
371	rs16973457	15	80351046	C	T	0.442	0.953	0.718	0.511	0.276	0.235	0.048	0.017	0.008
372	rs11856707	15	88363939	A	G	0.589	0.046	0.301	0.543	0.288	0.255	0.137	0.024	0.052
373	rs3862434	15	88881391	A	G	0.398	0.975	0.687	0.577	0.289	0.288	0.063	0.019	0.013
374	rs1872052	15	91553882	C	T	0.54	0.024	0.3	0.516	0.24	0.276	0.146	0.017	0.069
375	rs12324883	15	92337454	A	G	0.366	0.88	0.609	0.514	0.243	0.271	0.055	0.015	0.012
376	rs4965680	15	98951798	C	T	0.527	0.005	0.288	0.522	0.239	0.283	0.17	0.018	0.089
377	rs558555	15	100027264	A	G	0.668	0.142	0.416	0.526	0.252	0.274	0.093	0.015	0.035
378	rs8047413	16	6698096	C	T	0.336	0.854	0.613	0.518	0.277	0.241	0.058	0.021	0.01
379	rs4787209	16	8413961	C	T	0.58	0.07	0.309	0.51	0.271	0.239	0.114	0.021	0.04
380	rs2719701	16	10674017	A	C	0.305	0.85	0.601	0.545	0.296	0.249	0.067	0.025	0.011
381	rs11864245	16	11375580	A	C	0.433	0.94	0.684	0.507	0.251	0.256	0.048	0.014	0.01
382	rs4781243	16	12523303	C	T	0.553	0.044	0.268	0.509	0.285	0.224	0.128	0.025	0.045
383	rs2903308	16	13564386	A	G	0.545	0.018	0.263	0.527	0.282	0.245	0.155	0.025	0.063
384	rs12708624	16	19419767	C	T	0.929	0.404	0.65	0.525	0.279	0.246	0.053	0.012	0.014
385	rs7205796	16	24351820	G	T	0.119	0.637	0.368	0.518	0.249	0.269	0.098	0.033	0.018
386	rs1528317	16	31599413	C	T	0.292	0.808	0.518	0.516	0.226	0.29	0.063	0.016	0.016
387	rs4785251	16	47306551	G	T	0.128	0.648	0.412	0.52	0.284	0.236	0.095	0.039	0.013
388	rs11647185	16	49909694	G	T	0.465	0.967	0.732	0.502	0.267	0.235	0.045	0.015	0.008
389	rs1386260	16	53722883	A	G	0.128	0.666	0.424	0.538	0.296	0.242	0.1	0.042	0.014
390	rs8063219	16	68390413	G	T	0.407	0.941	0.667	0.534	0.26	0.274	0.054	0.016	0.012
391	rs4788454	16	70594707	A	C	0.686	0.183	0.447	0.503	0.239	0.264	0.077	0.013	0.028
392	rs11865641	16	75795545	A	G	0.248	0.751	0.451	0.503	0.203	0.3	0.066	0.015	0.019
393	rs8051054	16	77757409	C	T	0.545	0.03	0.324	0.515	0.221	0.294	0.14	0.014	0.071
394	rs16944269	16	78761825	A	G	0.611	0.073	0.323	0.538	0.288	0.25	0.121	0.023	0.043
395	rs11639818	16	79915928	A	C	0.792	0.277	0.545	0.515	0.247	0.268	0.065	0.011	0.022
396	rs2288050	16	80740904	C	T	0.614	0.108	0.389	0.506	0.225	0.281	0.098	0.013	0.042
397	rs367052	16	84359399	A	C	0.199	0.738	0.44	0.539	0.241	0.298	0.082	0.023	0.019
398	rs9935567	16	85115085	G	T	0.42	0.972	0.691	0.552	0.271	0.281	0.056	0.017	0.012
399	rs2562070	16	86159379	A	G	0.257	0.767	0.504	0.51	0.247	0.263	0.066	0.02	0.014
400	rs4629023	17	16921516	A	G	0.916	0.377	0.644	0.539	0.272	0.267	0.058	0.012	0.018
401	rs8080110	17	36457437	C	T	0.196	0.715	0.493	0.519	0.297	0.222	0.079	0.033	0.01
402	rs7209400	17	44805056	C	T	0.411	0.978	0.687	0.567	0.276	0.291	0.06	0.018	0.013
403	rs16945628	17	57222011	C	T	0.699	0.178	0.444	0.521	0.255	0.266	0.083	0.014	0.029
404	rs2292592	17	60634671	A	G	0.982	0.43	0.718	0.552	0.264	0.288	0.055	0.01	0.018
405	rs230568	17	61589572	C	T	0.79	0.276	0.567	0.514	0.223	0.291	0.065	0.009	0.026
406	rs734338	17	76396935	A	G	0.527	0.007	0.288	0.52	0.239	0.281	0.166	0.018	0.085
407	rs11652797	17	77184566	A	G	0.611	0.026	0.319	0.585	0.292	0.293	0.166	0.023	0.073
408	rs6506683	18	9720723	A	G	0.819	0.313	0.529	0.506	0.29	0.216	0.059	0.016	0.014
409	rs7239116	18	17740723	C	T	0.323	0.874	0.609	0.551	0.286	0.265	0.066	0.022	0.012
410	rs3935503	18	25838535	G	T	0.261	0.811	0.549	0.55	0.288	0.262	0.074	0.026	0.013
411	rs7236765	18	34764647	C	T	0.389	0.897	0.644	0.508	0.255	0.253	0.052	0.016	0.01
412	rs7230528	18	35289749	C	T	0.518	0.013	0.272	0.505	0.246	0.259	0.154	0.019	0.073
413	rs1433865	18	36240849	C	T	0.486	0.993	0.705	0.507	0.219	0.288	0.044	0.01	0.012
414	rs7228870	18	40779809	A	G	0.388	0.891	0.615	0.503	0.227	0.276	0.051	0.013	0.013
415	rs3816125	18	42855609	A	G	0.491	0.996	0.766	0.505	0.275	0.23	0.044	0.015	0.008
416	rs1348406	18	48097997	A	G	0.629	0.119	0.404	0.51	0.225	0.285	0.095	0.012	0.041
417	rs4940400	18	54340209	A	G	0.679	0.149	0.412	0.53	0.267	0.263	0.092	0.017	0.032
418	rs1474091	18	63854453	A	G	0.456	0.993	0.704	0.537	0.248	0.289	0.051	0.013	0.012
419	rs7239760	18	65482191	C	T	0.911	0.37	0.65	0.541	0.261	0.28	0.059	0.011	0.02
420	rs4892024	18	68485983	C	T	0.341	0.862	0.607	0.521	0.266	0.255	0.058	0.019	0.011
421	rs7246440	19	12366873	A	G	0.257	0.8	0.525	0.543	0.268	0.275	0.073	0.023	0.014
422	rs16979344	19	13751205	A	G	0.907	0.357	0.637	0.55	0.27	0.28	0.062	0.012	0.02
423	rs397683	19	49185894	A	G	0.717	0.188	0.431	0.529	0.286	0.243	0.082	0.018	0.024
424	rs4801842	19	55830791	C	T	0.389	0.969	0.673	0.58	0.284	0.296	0.064	0.019	0.013
425	rs4801994	19	58823450	A	G	0.823	0.323	0.595	0.5	0.228	0.272	0.057	0.009	0.021
426	rs17305409	19	61689480	A	G	0.925	0.407	0.681	0.518	0.244	0.274	0.052	0.009	0.017
427	rs6033406	20	12345045	A	G	0.274	0.812	0.543	0.538	0.269	0.269	0.07	0.023	0.013
428	rs4814604	20	17270385	A	G	0.765	0.264	0.5	0.501	0.265	0.236	0.064	0.014	0.019
429	rs418251	20	19896242	A	G	0.664	0.136	0.414	0.528	0.25	0.278	0.095	0.015	0.037
430	rs2207878	20	21899847	A	G	0.549	0.021	0.264	0.528	0.285	0.243	0.153	0.026	0.061
431	rs1205345	20	32378360	C	T	0.456	0.995	0.73	0.539	0.274	0.265	0.051	0.016	0.01
432	rs927289	20	37720444	A	G	0.296	0.802	0.586	0.506	0.29	0.216	0.061	0.024	0.008
433	rs11697780	20	40870323	A	G	0.487	0.995	0.753	0.508	0.266	0.242	0.044	0.014	0.008
434	rs1122430	20	46490016	A	G	0.352	0.853	0.578	0.501	0.226	0.275	0.054	0.014	0.013
435	rs2870375	20	53013525	A	G	0.717	0.214	0.428	0.503	0.289	0.214	0.072	0.018	0.018
436	rs2426944	20	58919023	A	G	0.358	0.917	0.654	0.559	0.296	0.263	0.063	0.022	0.011
437	rs2826415	21	20948523	A	G	0.819	0.275	0.527	0.544	0.292	0.252	0.071	0.016	0.02
438	rs2826774	21	21588847	C	T	0.982	0.479	0.724	0.503	0.258	0.245	0.044	0.01	0.013
439	rs2827221	21	22361015	C	T	0.752	0.215	0.498	0.537	0.254	0.283	0.079	0.013	0.029
440	rs9305268	21	26261205	C	T	0.212	0.751	0.49	0.539	0.278	0.261	0.08	0.028	0.014
441	rs2833256	21	31366356	A	G	0.035	0.573	0.331	0.538	0.296	0.242	0.144	0.069	0.016
442	rs2837583	21	40661862	C	T	0.925	0.414	0.712	0.511	0.213	0.298	0.05	0.007	0.02
443	rs687192	22	19307272	C	T	0.841	0.307	0.589	0.534	0.252	0.282	0.065	0.011	0.023
444	rs4239891	22	20850067	A	G	0.257	0.795	0.504	0.538	0.247	0.291	0.072	0.02	0.016
445	rs9613060	22	24710389	A	G	0.531	0.025	0.298	0.506	0.233	0.273	0.142	0.017	0.068
446	rs9613375	22	25837715	A	G	0.695	0.184	0.403	0.511	0.292	0.219	0.079	0.02	0.021
447	rs136851	22	38385842	C	T	0.473	0.994	0.741	0.521	0.268	0.253	0.047	0.015	0.009
448	rs5759049	22	41665434	A	G	0.934	0.356	0.644	0.578	0.29	0.288	0.067	0.013	0.021
449	rs9680627	22	42874669	A	G	0.05	0.56	0.281	0.51	0.231	0.279	0.125	0.044	0.024
450	rs135668	22	45463360	A	G	0.42	0.932	0.681	0.512	0.261	0.251	0.05	0.016	0.01
