# Supplementary material for: Selecting SNPs informative for African, American Indian and European Ancestry: application to the Family Investigation of Nephropathy and Diabetes (FIND)
Source: BMC Genomics. 2016 May 4;17:325. doi: 10.1186/s12864-016-2654-x (PMC4855449; doi:10.1186/s12864-016-2654-x)
Supplement: Additional file 2: — RCWilliamsContrastEU_AF450AIMs. (XLSX 60 kb) [file 12864_2016_2654_MOESM2_ESM.xlsx]

## Sheet: Sheet1
Obs	rs	chromosome	position	allele1	allele2	EU_freq1	AI_freq1	AF_freq1	delta_12	delta_13	delta_23	In_12	In_13	In_23
1	rs7526892	1	7474042	A	G	0.119	0.375	0.663	0.256	0.544	0.288	0.035	0.104	0.02
2	rs11249240	1	25214337	A	G	0.199	0.489	0.779	0.29	0.58	0.29	0.031	0.092	0.017
3	rs3767923	1	25819346	C	T	0.004	0.272	0.57	0.268	0.566	0.298	0.085	0.187	0.027
4	rs1983822	1	30911665	A	C	0.863	0.602	0.331	0.261	0.532	0.271	0.012	0.061	0.02
5	rs494022	1	36982699	G	T	0.412	0.653	0.934	0.241	0.522	0.281	0.014	0.052	0.013
6	rs1555745	1	39255716	A	G	0.102	0.325	0.623	0.223	0.521	0.298	0.031	0.104	0.024
7	rs710234	1	41975444	A	G	0.004	0.234	0.523	0.23	0.519	0.289	0.072	0.171	0.028
8	rs2762819	1	52570621	A	G	0.951	0.713	0.43	0.238	0.521	0.283	0.009	0.05	0.018
9	rs10889048	1	57775623	A	G	0.761	0.464	0.204	0.297	0.557	0.26	0.018	0.086	0.026
10	rs1495964	1	67567406	A	G	0.571	0.284	0.041	0.287	0.53	0.243	0.025	0.137	0.051
11	rs2201848	1	76997764	C	T	0.668	0.379	0.088	0.289	0.58	0.291	0.02	0.126	0.049
12	rs2436981	1	88055598	A	G	0.792	0.531	0.278	0.261	0.514	0.253	0.013	0.064	0.02
13	rs6593654	1	95593980	A	G	0.894	0.598	0.373	0.296	0.521	0.225	0.015	0.055	0.013
14	rs1721527	1	105847451	C	T	0.3	0.553	0.834	0.253	0.534	0.281	0.019	0.065	0.014
15	rs4644492	1	112822741	A	G	0.712	0.482	0.206	0.23	0.506	0.276	0.011	0.074	0.028
16	rs12726299	1	116327195	A	G	0.646	0.397	0.113	0.249	0.533	0.284	0.015	0.103	0.042
17	rs2764480	1	119072931	C	T	0.248	0.466	0.751	0.218	0.503	0.285	0.017	0.066	0.017
18	rs17359526	1	145047103	C	T	0.412	0.644	0.914	0.232	0.502	0.27	0.013	0.049	0.012
19	rs821551	1	153955204	A	C	0.42	0.714	0.996	0.294	0.576	0.282	0.019	0.06	0.012
20	rs11579080	1	160316501	G	T	0.714	0.503	0.208	0.211	0.506	0.295	0.009	0.073	0.032
21	rs1934651	1	176215201	C	T	0.226	0.46	0.753	0.234	0.527	0.293	0.02	0.075	0.018
22	rs716760	1	178516783	C	T	0.606	0.335	0.089	0.271	0.517	0.246	0.02	0.108	0.038
23	rs1980444	1	185117583	C	T	0.827	0.58	0.317	0.247	0.51	0.263	0.011	0.059	0.02
24	rs7533904	1	186938055	G	T	0.181	0.453	0.685	0.272	0.504	0.232	0.03	0.078	0.012
25	rs10754146	1	193925837	A	C	0.274	0.571	0.852	0.297	0.578	0.281	0.027	0.078	0.014
26	rs10793715	1	202934765	C	T	0.127	0.375	0.649	0.248	0.522	0.274	0.032	0.096	0.019
27	rs1844573	1	216342500	A	G	0.115	0.409	0.644	0.294	0.529	0.235	0.044	0.102	0.013
28	rs11118188	1	217223308	G	T	0.504	0.281	0.003	0.223	0.501	0.278	0.016	0.167	0.09
29	rs10916434	1	227348634	C	T	0.915	0.644	0.356	0.271	0.559	0.288	0.012	0.064	0.021
30	rs12024828	1	231096075	C	T	0.912	0.638	0.361	0.274	0.551	0.277	0.012	0.062	0.019
31	rs2251642	1	234756191	A	G	0.357	0.652	0.877	0.295	0.52	0.225	0.022	0.057	0.008
32	rs7551249	1	235328384	A	G	0.969	0.725	0.459	0.244	0.51	0.266	0.009	0.047	0.015
33	rs12121663	1	235841237	C	T	0.482	0.772	0.983	0.29	0.501	0.211	0.017	0.044	0.006
34	rs4659515	1	236399475	A	G	0.162	0.439	0.72	0.277	0.558	0.281	0.033	0.095	0.017
35	rs6738994	2	15323114	G	T	0.531	0.276	0.025	0.255	0.506	0.251	0.02	0.142	0.061
36	rs11685493	2	15921167	A	G	0.451	0.677	0.973	0.226	0.522	0.296	0.011	0.049	0.013
37	rs13421717	2	22906305	C	T	0.748	0.453	0.247	0.295	0.501	0.206	0.018	0.066	0.015
38	rs10200367	2	36417472	C	T	0.615	0.376	0.078	0.239	0.537	0.298	0.015	0.118	0.053
39	rs2024514	2	39407880	A	G	0.142	0.424	0.702	0.282	0.56	0.278	0.037	0.101	0.017
40	rs511704	2	45004559	C	T	0.246	0.459	0.757	0.213	0.511	0.298	0.016	0.068	0.018
41	rs10495959	2	48813041	C	T	0.062	0.317	0.572	0.255	0.51	0.255	0.047	0.118	0.019
42	rs1914778	2	49790368	A	G	0.805	0.511	0.276	0.294	0.529	0.235	0.017	0.068	0.018
43	rs1402121	2	50450111	C	T	0.186	0.408	0.705	0.222	0.519	0.297	0.021	0.081	0.02
44	rs12999197	2	54905331	C	T	0.765	0.474	0.183	0.291	0.582	0.291	0.017	0.096	0.033
45	rs6732438	2	64589327	C	T	0.004	0.272	0.566	0.268	0.562	0.294	0.085	0.186	0.026
46	rs10166869	2	66390061	G	T	0.221	0.452	0.724	0.231	0.503	0.272	0.02	0.071	0.016
47	rs6714171	2	69004761	C	T	0.155	0.4	0.695	0.245	0.54	0.295	0.028	0.093	0.02
48	rs10187628	2	72159315	C	T	0.629	0.348	0.078	0.281	0.551	0.27	0.02	0.122	0.046
49	rs10196177	2	76939260	C	T	0.912	0.622	0.377	0.29	0.535	0.245	0.014	0.057	0.015
50	rs3888170	2	100817111	A	G	0.823	0.543	0.257	0.28	0.566	0.286	0.014	0.078	0.026
51	rs13411523	2	114454164	A	G	0.726	0.502	0.202	0.224	0.524	0.3	0.01	0.079	0.033
52	rs10496543	2	118031661	G	T	0.624	0.39	0.099	0.234	0.525	0.291	0.014	0.106	0.046
53	rs11122806	2	121157107	A	G	0.633	0.409	0.111	0.224	0.522	0.298	0.012	0.101	0.045
54	rs1515162	2	123646926	C	T	0.942	0.714	0.434	0.228	0.508	0.28	0.008	0.048	0.017
55	rs13033438	2	133189583	C	T	0.358	0.658	0.926	0.3	0.568	0.268	0.022	0.065	0.011
56	rs1551492	2	138332597	A	G	0.801	0.583	0.3	0.218	0.501	0.283	0.009	0.059	0.023
57	rs12472456	2	140470884	A	G	0.305	0.583	0.813	0.278	0.508	0.23	0.022	0.06	0.01
58	rs16844483	2	141156282	A	G	0.108	0.379	0.645	0.271	0.537	0.266	0.04	0.106	0.017
59	rs10197459	2	147998520	C	T	0.106	0.373	0.671	0.267	0.565	0.298	0.039	0.115	0.022
60	rs7565410	2	151606773	C	T	0.406	0.703	0.936	0.297	0.53	0.233	0.02	0.054	0.008
61	rs12151618	2	173123806	C	T	0.812	0.562	0.296	0.25	0.516	0.266	0.011	0.062	0.021
62	rs849565	2	206318296	A	G	0.819	0.551	0.263	0.268	0.556	0.288	0.013	0.075	0.026
63	rs7585736	2	214300694	G	T	0.805	0.528	0.288	0.277	0.517	0.24	0.015	0.064	0.018
64	rs2666288	2	216969802	A	G	0.704	0.425	0.198	0.279	0.506	0.227	0.017	0.075	0.021
65	rs1863183	2	217885939	C	T	0.805	0.533	0.251	0.272	0.554	0.282	0.014	0.076	0.026
66	rs33967840	2	220542378	C	T	0.597	0.331	0.039	0.266	0.558	0.292	0.019	0.147	0.066
67	rs10737941	2	222301819	C	T	0.009	0.291	0.541	0.282	0.532	0.25	0.084	0.168	0.019
68	rs719771	2	229666768	A	G	0.761	0.474	0.257	0.287	0.504	0.217	0.017	0.065	0.016
69	rs4077980	2	237445932	A	G	0.783	0.534	0.282	0.249	0.501	0.252	0.012	0.061	0.02
70	rs740393	2	241714171	A	G	0.912	0.614	0.344	0.298	0.568	0.27	0.015	0.067	0.019
71	rs237851	3	8809723	A	G	0.451	0.729	0.981	0.278	0.53	0.252	0.017	0.05	0.009
72	rs9816729	3	27920310	C	T	0.699	0.441	0.146	0.258	0.553	0.295	0.015	0.098	0.039
73	rs9844640	3	31440225	C	T	0.451	0.68	0.959	0.229	0.508	0.279	0.012	0.047	0.012
74	rs4073766	3	31963098	C	T	0.155	0.395	0.658	0.24	0.503	0.263	0.027	0.084	0.017
75	rs1002676	3	38419936	G	T	0.403	0.672	0.914	0.269	0.511	0.242	0.017	0.051	0.009
76	rs241693	3	60383444	C	T	0.407	0.705	0.949	0.298	0.542	0.244	0.02	0.056	0.009
77	rs1901892	3	61293761	A	G	0.226	0.485	0.743	0.259	0.517	0.258	0.024	0.073	0.014
78	rs6774264	3	62468862	A	C	0.186	0.447	0.716	0.261	0.53	0.269	0.028	0.083	0.016
79	rs2222482	3	64933281	A	G	0.128	0.348	0.638	0.22	0.51	0.29	0.026	0.093	0.022
80	rs6798608	3	66549799	A	G	0.054	0.292	0.566	0.238	0.512	0.274	0.045	0.123	0.022
81	rs13080133	3	73092927	C	T	0.46	0.718	0.971	0.258	0.511	0.253	0.014	0.047	0.01
82	rs1912769	3	73798581	G	T	0.155	0.369	0.665	0.214	0.51	0.296	0.022	0.085	0.021
83	rs1374870	3	74729582	C	T	0.085	0.356	0.593	0.271	0.508	0.237	0.045	0.107	0.015
84	rs6780104	3	84336032	A	G	0.372	0.619	0.877	0.247	0.505	0.258	0.016	0.053	0.011
85	rs2623384	3	100546910	A	G	0.615	0.333	0.077	0.282	0.538	0.256	0.021	0.119	0.043
86	rs7649924	3	109203578	A	G	0.942	0.719	0.429	0.223	0.513	0.29	0.008	0.049	0.018
87	rs6798215	3	115413252	C	T	0.345	0.605	0.852	0.26	0.507	0.247	0.018	0.055	0.011
88	rs1533931	3	116049399	C	T	0.314	0.586	0.87	0.272	0.556	0.284	0.021	0.068	0.014
89	rs1518336	3	117893963	C	T	0.404	0.633	0.923	0.229	0.519	0.29	0.013	0.052	0.014
90	rs1683787	3	130109711	A	G	0.717	0.477	0.187	0.24	0.53	0.29	0.012	0.083	0.033
91	rs6789186	3	146021691	A	G	0.622	0.371	0.119	0.251	0.503	0.252	0.016	0.094	0.034
92	rs6440706	3	152123462	C	T	0.673	0.466	0.171	0.207	0.502	0.295	0.009	0.08	0.035
93	rs2315589	3	156841411	A	G	0.372	0.649	0.874	0.277	0.502	0.225	0.019	0.052	0.008
94	rs958129	3	157643078	C	T	0.102	0.335	0.634	0.233	0.532	0.299	0.033	0.107	0.023
95	rs9844263	3	159031484	A	G	0.894	0.659	0.372	0.235	0.522	0.287	0.009	0.055	0.02
96	rs206316	3	163973176	C	T	0.606	0.309	0.097	0.297	0.509	0.212	0.024	0.103	0.029
97	rs3914117	3	169820520	A	G	0.177	0.438	0.73	0.261	0.553	0.292	0.029	0.09	0.018
98	rs10049286	3	180589541	G	T	0.819	0.579	0.305	0.24	0.514	0.274	0.01	0.061	0.022
99	rs3846200	3	190361395	C	T	0.403	0.683	0.942	0.28	0.539	0.259	0.018	0.056	0.01
100	rs4019571	3	193244901	A	G	0.372	0.658	0.957	0.286	0.585	0.299	0.02	0.067	0.014
101	rs7662710	4	13915533	A	G	0.836	0.536	0.297	0.3	0.539	0.239	0.017	0.067	0.017
102	rs150261	4	16417600	G	T	0.035	0.306	0.564	0.271	0.529	0.258	0.062	0.141	0.019
103	rs2875402	4	24653798	G	T	0.348	0.645	0.854	0.297	0.506	0.209	0.023	0.055	0.007
104	rs12506824	4	30029271	C	T	0.093	0.374	0.652	0.281	0.559	0.278	0.045	0.118	0.019
105	rs6835133	4	32739085	A	G	0.106	0.347	0.631	0.241	0.525	0.284	0.034	0.104	0.021
106	rs10015056	4	34860093	A	G	0.681	0.385	0.096	0.296	0.585	0.289	0.021	0.124	0.046
107	rs1386621	4	38095372	C	T	0.898	0.605	0.34	0.293	0.558	0.265	0.014	0.065	0.019
108	rs2271037	4	47374842	G	T	0.239	0.451	0.741	0.212	0.502	0.29	0.017	0.067	0.018
109	rs1439306	4	61110063	A	G	0.796	0.505	0.212	0.291	0.584	0.293	0.016	0.09	0.031
110	rs4241673	4	67106613	G	T	0.717	0.443	0.202	0.274	0.515	0.241	0.016	0.077	0.023
111	rs4472109	4	73199922	C	T	0.991	0.72	0.471	0.271	0.52	0.249	0.011	0.047	0.013
112	rs4859943	4	76233921	C	T	0.217	0.5	0.772	0.283	0.555	0.272	0.029	0.083	0.015
113	rs345326	4	86988857	A	G	0.004	0.295	0.521	0.291	0.517	0.226	0.093	0.17	0.016
114	rs7693500	4	90505512	A	G	0.288	0.529	0.79	0.241	0.502	0.261	0.018	0.061	0.013
115	rs6532218	4	91366878	C	T	0.518	0.259	0.01	0.259	0.508	0.249	0.022	0.158	0.072
116	rs3806801	4	96690234	C	T	0.987	0.743	0.453	0.244	0.534	0.29	0.009	0.051	0.018
117	rs6851372	4	99993401	A	G	0.772	0.562	0.268	0.21	0.504	0.294	0.008	0.064	0.027
118	rs236770	4	103298868	A	G	0.805	0.556	0.261	0.249	0.544	0.295	0.011	0.073	0.027
119	rs7691873	4	104207348	C	T	0.42	0.643	0.939	0.223	0.519	0.296	0.012	0.051	0.014
120	rs10050189	4	106621538	A	G	0.717	0.423	0.177	0.294	0.54	0.246	0.019	0.087	0.026
121	rs11731407	4	111231164	A	G	0.544	0.303	0.004	0.241	0.54	0.299	0.017	0.178	0.096
122	rs13114307	4	117935581	G	T	0.23	0.457	0.747	0.227	0.517	0.29	0.019	0.072	0.018
123	rs3870129	4	129531273	C	T	0.31	0.559	0.84	0.249	0.53	0.281	0.018	0.063	0.014
124	rs7694118	4	134288085	A	G	0.027	0.303	0.601	0.276	0.574	0.298	0.068	0.162	0.025
125	rs4619836	4	144184522	A	G	0.296	0.59	0.83	0.294	0.534	0.24	0.025	0.066	0.01
126	rs1346600	4	148460903	A	C	0.208	0.484	0.749	0.276	0.541	0.265	0.028	0.081	0.014
127	rs1516819	4	153652901	A	C	0.705	0.408	0.109	0.297	0.596	0.299	0.02	0.122	0.046
128	rs6848033	4	154698880	C	T	0.323	0.601	0.874	0.278	0.551	0.273	0.021	0.066	0.013
129	rs9990723	4	159673729	A	G	0.149	0.425	0.65	0.276	0.501	0.225	0.035	0.085	0.012
130	rs7674163	4	162940202	A	G	0.212	0.505	0.78	0.293	0.568	0.275	0.031	0.086	0.015
131	rs20533	4	177963714	A	G	0.031	0.245	0.539	0.214	0.508	0.294	0.047	0.137	0.028
132	rs13129961	4	188259188	A	G	0.808	0.51	0.236	0.298	0.572	0.274	0.017	0.083	0.026
133	rs6554627	5	11456058	C	T	0.956	0.721	0.434	0.235	0.522	0.287	0.008	0.05	0.018
134	rs4273607	5	19193416	A	G	0.577	0.363	0.076	0.214	0.501	0.287	0.012	0.109	0.051
135	rs12519312	5	24371204	A	C	0.553	0.289	0.024	0.264	0.529	0.265	0.021	0.15	0.066
136	rs13182889	5	34632855	G	T	0.584	0.309	0.056	0.275	0.528	0.253	0.022	0.127	0.048
137	rs26203	5	35467832	A	C	0.111	0.4	0.648	0.289	0.537	0.248	0.043	0.105	0.015
138	rs835194	5	39284963	A	G	0.004	0.23	0.523	0.226	0.519	0.293	0.071	0.171	0.029
139	rs1482680	5	44427899	A	G	0.65	0.374	0.136	0.276	0.514	0.238	0.019	0.091	0.029
140	rs6875661	5	54360379	C	T	0.301	0.573	0.809	0.272	0.508	0.236	0.021	0.06	0.01
141	rs160936	5	55508046	C	T	0.571	0.33	0.039	0.241	0.532	0.291	0.016	0.139	0.066
142	rs6449748	5	64058863	C	T	0.332	0.61	0.848	0.278	0.516	0.238	0.021	0.058	0.01
143	rs13172995	5	66969511	A	G	0.142	0.434	0.663	0.292	0.521	0.229	0.039	0.091	0.012
144	rs6893164	5	90215480	C	T	0.049	0.318	0.554	0.269	0.505	0.236	0.055	0.124	0.016
145	rs7709237	5	91968454	A	G	0.735	0.465	0.173	0.27	0.562	0.292	0.015	0.094	0.035
146	rs929989	5	94399918	C	T	0.858	0.623	0.339	0.235	0.519	0.284	0.009	0.058	0.021
147	rs978829	5	109658316	C	T	0.894	0.62	0.377	0.274	0.517	0.243	0.012	0.054	0.015
148	rs25920	5	110821041	A	G	0.779	0.505	0.214	0.274	0.565	0.291	0.015	0.085	0.03
149	rs26598	5	115787821	A	G	0.46	0.704	0.98	0.244	0.52	0.276	0.013	0.048	0.011
150	rs7711172	5	127285305	A	G	0.009	0.247	0.512	0.238	0.503	0.265	0.069	0.158	0.024
151	rs30645	5	129043351	C	T	0.602	0.389	0.097	0.213	0.505	0.292	0.011	0.102	0.047
152	rs2189381	5	129820524	C	T	0.345	0.551	0.846	0.206	0.501	0.295	0.012	0.054	0.016
153	rs3936585	5	133274514	C	T	0.876	0.659	0.372	0.217	0.504	0.287	0.008	0.052	0.02
154	rs4958237	5	133799966	A	C	0.04	0.33	0.554	0.29	0.514	0.224	0.065	0.133	0.014
155	rs7723887	5	134571453	C	T	0.35	0.605	0.859	0.255	0.509	0.254	0.017	0.055	0.011
156	rs13357984	5	136424307	A	G	0.036	0.305	0.573	0.269	0.537	0.268	0.061	0.143	0.021
157	rs17106458	5	146693780	C	T	0.823	0.567	0.294	0.256	0.529	0.273	0.012	0.065	0.022
158	rs4705104	5	149358203	A	G	0.633	0.338	0.068	0.295	0.565	0.27	0.023	0.131	0.049
159	rs6881952	5	154612310	C	T	0.757	0.483	0.208	0.274	0.549	0.275	0.015	0.083	0.028
160	rs244979	5	155246372	C	T	0.588	0.311	0.049	0.277	0.539	0.262	0.022	0.134	0.053
161	rs7707688	5	166349395	G	T	0.106	0.357	0.648	0.251	0.542	0.291	0.036	0.108	0.021
162	rs11738133	5	166964671	C	T	0.323	0.606	0.885	0.283	0.562	0.279	0.022	0.068	0.013
163	rs884823	5	174055741	C	T	0.217	0.437	0.722	0.22	0.505	0.285	0.019	0.072	0.018
164	rs9313749	5	176530300	A	C	0.173	0.461	0.709	0.288	0.536	0.248	0.034	0.087	0.013
165	rs13181141	5	180072721	C	T	0.389	0.645	0.938	0.256	0.549	0.293	0.016	0.059	0.014
166	rs2490030	6	3813951	A	G	0.642	0.365	0.095	0.277	0.547	0.27	0.019	0.114	0.042
167	rs9392053	6	4423163	C	T	0.726	0.45	0.208	0.276	0.518	0.242	0.016	0.076	0.023
168	rs2753221	6	5306172	A	G	0.695	0.478	0.191	0.217	0.504	0.287	0.01	0.076	0.032
169	rs618337	6	10500831	C	T	0.226	0.46	0.726	0.234	0.5	0.266	0.02	0.069	0.015
170	rs7774975	6	14647355	C	T	0.96	0.707	0.447	0.253	0.513	0.26	0.01	0.048	0.015
171	rs1543681	6	26295762	A	C	0.46	0.759	0.963	0.299	0.503	0.204	0.019	0.045	0.006
172	rs200480	6	27881643	C	T	0.305	0.582	0.846	0.277	0.541	0.264	0.022	0.066	0.012
173	rs450630	6	28650403	A	G	0.438	0.658	0.942	0.22	0.504	0.284	0.011	0.047	0.013
174	rs1969759	6	43063502	C	T	0.889	0.626	0.344	0.263	0.545	0.282	0.011	0.062	0.021
175	rs9369572	6	45766359	A	G	0.252	0.495	0.78	0.243	0.528	0.285	0.02	0.071	0.016
176	rs2518580	6	53112716	A	G	0.509	0.244	0.008	0.265	0.501	0.236	0.024	0.159	0.07
177	rs582710	6	54062843	A	G	0.783	0.535	0.27	0.248	0.513	0.265	0.012	0.065	0.022
178	rs4706552	6	74489933	G	T	0.863	0.589	0.344	0.274	0.519	0.245	0.013	0.058	0.016
179	rs9350681	6	77628152	C	T	0.788	0.568	0.27	0.22	0.518	0.298	0.009	0.066	0.027
180	rs4707117	6	85789128	C	T	0.341	0.632	0.889	0.291	0.548	0.257	0.022	0.063	0.011
181	rs2501721	6	90901757	C	T	0.451	0.688	0.986	0.237	0.535	0.298	0.012	0.051	0.013
182	rs6911710	6	95478935	G	T	0.115	0.367	0.656	0.252	0.541	0.289	0.035	0.105	0.021
183	rs9384730	6	110384671	A	G	0.283	0.548	0.844	0.265	0.561	0.296	0.022	0.073	0.016
184	rs2275623	6	125616395	A	G	0.571	0.331	0.033	0.24	0.538	0.298	0.016	0.145	0.071
185	rs1029122	6	132291834	A	G	0.584	0.319	0.023	0.265	0.561	0.296	0.02	0.161	0.076
186	rs2840827	6	133063932	C	T	0.588	0.298	0.06	0.29	0.528	0.238	0.024	0.125	0.043
187	rs159415	6	133751907	A	G	0.31	0.539	0.813	0.229	0.503	0.274	0.016	0.058	0.014
188	rs6921794	6	136243836	A	G	0.947	0.699	0.412	0.248	0.535	0.287	0.009	0.054	0.019
189	rs661561	6	138239024	A	C	0.4	0.695	0.923	0.295	0.523	0.228	0.02	0.053	0.008
190	rs2153140	6	145379094	A	G	0.358	0.607	0.887	0.249	0.529	0.28	0.016	0.058	0.013
191	rs7743791	6	162676995	C	T	0.31	0.546	0.825	0.236	0.515	0.279	0.017	0.061	0.014
192	rs987177	6	165487265	A	G	0.305	0.545	0.807	0.24	0.502	0.262	0.017	0.059	0.013
193	rs10268585	7	3727514	A	C	0.434	0.692	0.983	0.258	0.549	0.291	0.015	0.055	0.013
194	rs11762792	7	6115298	G	T	0.726	0.434	0.146	0.292	0.58	0.288	0.019	0.105	0.037
195	rs6461062	7	14068098	A	G	0.796	0.519	0.255	0.277	0.541	0.264	0.015	0.073	0.023
196	rs10230371	7	18861422	C	T	0.447	0.668	0.965	0.221	0.518	0.297	0.011	0.049	0.014
197	rs985881	7	19542080	A	G	0.283	0.491	0.79	0.208	0.507	0.299	0.014	0.062	0.018
198	rs6979397	7	21740521	A	G	0.239	0.484	0.743	0.245	0.504	0.259	0.021	0.068	0.014
199	rs17151313	7	25296892	C	T	0.221	0.52	0.78	0.299	0.559	0.26	0.031	0.083	0.013
200	rs4719848	7	26002155	G	T	0.482	0.769	0.997	0.287	0.515	0.228	0.017	0.046	0.007
201	rs917217	7	28941550	G	T	0.544	0.314	0.029	0.23	0.515	0.285	0.016	0.141	0.069
202	rs1451020	7	33657257	C	T	0.146	0.394	0.658	0.248	0.512	0.264	0.03	0.088	0.017
203	rs6963356	7	42175575	C	T	1	0.72	0.492	0.28	0.508	0.228	0.011	0.044	0.011
204	rs2462625	7	47373737	A	G	0.692	0.422	0.163	0.27	0.529	0.259	0.017	0.088	0.03
205	rs2214654	7	50966698	G	T	0.567	0.285	0.038	0.282	0.529	0.247	0.024	0.139	0.054
206	rs11526169	7	68248518	A	G	0.743	0.472	0.181	0.271	0.562	0.291	0.015	0.092	0.034
207	rs4718995	7	69858059	C	T	0.385	0.634	0.885	0.249	0.5	0.251	0.015	0.051	0.01
208	rs12699049	7	70630266	C	T	0.42	0.689	0.985	0.269	0.565	0.296	0.017	0.058	0.013
209	rs2190095	7	76855378	C	T	0.27	0.548	0.787	0.278	0.517	0.239	0.024	0.066	0.011
210	rs2216075	7	77933177	A	G	0.093	0.344	0.596	0.251	0.503	0.252	0.038	0.102	0.017
211	rs2214930	7	86718396	C	T	0.473	0.723	0.984	0.25	0.511	0.261	0.013	0.046	0.01
212	rs801839	7	88801936	C	T	0.757	0.462	0.255	0.295	0.502	0.207	0.018	0.065	0.015
213	rs2188513	7	92382009	A	G	0.805	0.51	0.222	0.295	0.583	0.288	0.017	0.088	0.029
214	rs2110484	7	93718078	A	G	0.916	0.66	0.407	0.256	0.509	0.253	0.01	0.05	0.015
215	rs6465535	7	96213963	A	G	0.367	0.615	0.887	0.248	0.52	0.272	0.016	0.056	0.012
216	rs705330	7	98035341	G	T	0.108	0.406	0.625	0.298	0.517	0.219	0.046	0.101	0.012
217	rs7779997	7	102840671	A	G	0.735	0.458	0.162	0.277	0.573	0.296	0.016	0.099	0.037
218	rs6948806	7	119918519	C	T	0.142	0.407	0.648	0.265	0.506	0.241	0.033	0.088	0.014
219	rs2107954	7	123802266	C	T	0.704	0.411	0.134	0.293	0.57	0.277	0.019	0.106	0.037
220	rs2029623	7	128294533	C	T	0.049	0.343	0.642	0.294	0.593	0.299	0.062	0.151	0.023
221	rs12534066	7	137308986	C	T	0.389	0.631	0.918	0.242	0.529	0.287	0.014	0.055	0.013
222	rs269247	7	139985122	C	T	0.053	0.352	0.578	0.299	0.525	0.226	0.062	0.128	0.014
223	rs851666	7	147135842	C	T	0.403	0.669	0.926	0.266	0.523	0.257	0.017	0.053	0.01
224	rs1976891	7	149742558	C	T	0.199	0.438	0.724	0.239	0.525	0.286	0.023	0.079	0.018
225	rs9648723	7	151026570	A	C	0.832	0.608	0.309	0.224	0.523	0.299	0.009	0.062	0.025
226	rs6464300	7	152368189	C	T	0.292	0.583	0.831	0.291	0.539	0.248	0.025	0.067	0.011
227	rs1521193	8	9933429	A	G	0.332	0.589	0.837	0.257	0.505	0.248	0.018	0.056	0.011
228	rs1993342	8	15746254	A	C	0.271	0.507	0.794	0.236	0.523	0.287	0.018	0.067	0.016
229	rs2720565	8	17486402	G	T	0.195	0.466	0.739	0.271	0.544	0.273	0.029	0.084	0.016
230	rs13273637	8	20450477	A	G	0.196	0.473	0.749	0.277	0.553	0.276	0.03	0.086	0.016
231	rs13272473	8	23234924	C	T	0.279	0.508	0.797	0.229	0.518	0.289	0.017	0.065	0.016
232	rs2614079	8	28224578	A	G	0.119	0.338	0.638	0.219	0.519	0.3	0.027	0.098	0.023
233	rs4732950	8	29362090	A	C	0.192	0.427	0.724	0.235	0.532	0.297	0.023	0.082	0.019
234	rs7833514	8	34467544	A	G	0.279	0.529	0.819	0.25	0.54	0.29	0.02	0.069	0.016
235	rs7844929	8	49265007	A	G	0.288	0.572	0.844	0.284	0.556	0.272	0.024	0.071	0.013
236	rs12544225	8	52192291	A	G	0.324	0.538	0.829	0.214	0.505	0.291	0.013	0.057	0.016
237	rs6473795	8	54293231	G	T	0.827	0.528	0.315	0.299	0.512	0.213	0.017	0.059	0.014
238	rs7008285	8	56330134	A	G	0.69	0.397	0.128	0.293	0.562	0.269	0.02	0.106	0.036
239	rs3122656	8	60291212	C	T	0.212	0.436	0.72	0.224	0.508	0.284	0.02	0.073	0.018
240	rs2279571	8	62529736	A	G	0.712	0.452	0.161	0.26	0.551	0.291	0.015	0.094	0.036
241	rs10098969	8	66242782	A	G	0.558	0.267	0.054	0.291	0.504	0.213	0.026	0.121	0.039
242	rs12541132	8	67373730	A	G	0.412	0.707	0.912	0.295	0.5	0.205	0.02	0.048	0.007
243	rs1431663	8	73623242	A	C	0.469	0.681	0.98	0.212	0.511	0.299	0.01	0.046	0.014
244	rs4739813	8	82546403	C	T	0.252	0.481	0.772	0.229	0.52	0.291	0.018	0.069	0.017
245	rs986634	8	87704540	G	T	0.681	0.463	0.172	0.218	0.509	0.291	0.01	0.081	0.035
246	rs2454331	8	89957664	C	T	0.412	0.701	0.944	0.289	0.532	0.243	0.019	0.054	0.009
247	rs9297892	8	92358721	A	C	0.683	0.473	0.179	0.21	0.504	0.294	0.01	0.079	0.034
248	rs2978140	8	95163028	C	T	0.301	0.585	0.833	0.284	0.532	0.248	0.023	0.065	0.011
249	rs2241505	8	95755455	C	T	0.59	0.342	0.051	0.248	0.539	0.291	0.017	0.133	0.06
250	rs4734323	8	97045895	A	G	0.588	0.337	0.058	0.251	0.53	0.279	0.017	0.126	0.054
251	rs2516350	8	98732559	A	G	0.677	0.415	0.158	0.262	0.519	0.257	0.016	0.087	0.03
252	rs1786349	8	101739829	C	T	0.527	0.264	0.014	0.263	0.513	0.25	0.022	0.155	0.069
253	rs579505	8	102678552	A	G	0.412	0.686	0.924	0.274	0.512	0.238	0.017	0.05	0.009
254	rs6984054	8	106187259	A	G	0.835	0.582	0.319	0.253	0.516	0.263	0.011	0.06	0.019
255	rs6984991	8	121656346	G	T	0.389	0.614	0.889	0.225	0.5	0.275	0.013	0.05	0.013
256	rs5018304	8	122490084	C	T	0.792	0.509	0.29	0.283	0.502	0.219	0.016	0.061	0.015
257	rs2385516	8	124898931	A	G	0.973	0.715	0.418	0.258	0.555	0.297	0.01	0.057	0.02
258	rs4733741	8	130857730	C	T	0.615	0.318	0.058	0.297	0.557	0.26	0.024	0.134	0.049
259	rs2317933	8	137469104	C	T	0.19	0.446	0.712	0.256	0.522	0.266	0.027	0.08	0.015
260	rs1018567	9	850584	C	T	0.237	0.537	0.763	0.3	0.526	0.226	0.03	0.073	0.01
261	rs7026025	9	3469911	A	G	0.071	0.37	0.613	0.299	0.542	0.243	0.056	0.123	0.015
262	rs4742014	9	4594043	A	G	0.912	0.677	0.405	0.235	0.507	0.272	0.009	0.05	0.017
263	rs1343535	9	10004143	A	G	0.381	0.641	0.924	0.26	0.543	0.283	0.017	0.058	0.013
264	rs13288636	9	12711806	A	G	0.624	0.324	0.031	0.3	0.593	0.293	0.024	0.165	0.07
265	rs2382407	9	13724430	C	T	0.541	0.249	0.033	0.292	0.508	0.216	0.028	0.136	0.047
266	rs10961677	9	14699151	C	T	0.384	0.608	0.901	0.224	0.517	0.293	0.013	0.054	0.014
267	rs7030565	9	18881040	A	G	0.124	0.403	0.701	0.279	0.577	0.298	0.039	0.111	0.02
268	rs1536523	9	19817538	C	T	0.928	0.643	0.407	0.285	0.521	0.236	0.013	0.052	0.013
269	rs1578105	9	23317655	A	G	0.035	0.276	0.537	0.241	0.502	0.261	0.053	0.132	0.021
270	rs7851811	9	27814832	C	T	0.721	0.441	0.208	0.28	0.513	0.233	0.017	0.075	0.021
271	rs4745121	9	73548110	G	T	0.553	0.303	0.047	0.25	0.506	0.256	0.018	0.126	0.052
272	rs1458495	9	75617799	A	C	0.665	0.399	0.14	0.266	0.525	0.259	0.017	0.093	0.032
273	rs1144430	9	79398945	A	G	0.204	0.452	0.711	0.248	0.507	0.259	0.024	0.074	0.015
274	rs951577	9	84229929	A	G	0.648	0.383	0.096	0.265	0.552	0.287	0.017	0.115	0.046
275	rs9314744	9	87469585	C	T	0.65	0.421	0.148	0.229	0.502	0.273	0.012	0.085	0.034
276	rs7044513	9	89417269	A	G	0.323	0.56	0.84	0.237	0.517	0.28	0.016	0.06	0.014
277	rs192703	9	92770113	C	T	0.292	0.554	0.854	0.262	0.562	0.3	0.021	0.072	0.016
278	rs6479386	9	93734511	C	T	0.677	0.399	0.164	0.278	0.513	0.235	0.018	0.084	0.025
279	rs4742969	9	107684993	A	G	0.265	0.54	0.765	0.275	0.5	0.225	0.024	0.063	0.01
280	rs818708	9	115189930	A	G	0.372	0.577	0.873	0.205	0.501	0.296	0.011	0.052	0.015
281	rs10982246	9	116290214	A	G	0.487	0.753	0.99	0.266	0.503	0.237	0.014	0.044	0.008
282	rs10817775	9	117292227	A	G	0.252	0.55	0.794	0.298	0.542	0.244	0.028	0.074	0.011
283	rs10988239	9	130983261	C	T	0.438	0.688	0.982	0.25	0.544	0.294	0.014	0.053	0.013
284	rs3125792	9	139770293	A	G	0.363	0.646	0.866	0.283	0.503	0.22	0.02	0.053	0.008
285	rs313462	10	4664335	C	T	0.314	0.602	0.858	0.288	0.544	0.256	0.023	0.066	0.011
286	rs7902526	10	8860432	A	G	0.31	0.609	0.819	0.299	0.509	0.21	0.025	0.059	0.008
287	rs2025471	10	10140845	A	C	0.81	0.514	0.285	0.296	0.525	0.229	0.017	0.066	0.017
288	rs11012496	10	21374917	A	G	0.473	0.696	0.99	0.223	0.517	0.294	0.011	0.047	0.013
289	rs10764638	10	27071220	A	G	0.562	0.315	0.05	0.247	0.512	0.265	0.018	0.126	0.054
290	rs2804036	10	44000411	C	T	0.164	0.429	0.691	0.265	0.527	0.262	0.031	0.087	0.015
291	rs3889332	10	49358861	A	G	0.075	0.349	0.588	0.274	0.513	0.239	0.048	0.113	0.015
292	rs1877805	10	49904351	C	T	0.146	0.421	0.652	0.275	0.506	0.231	0.035	0.087	0.012
293	rs1917805	10	50475989	A	G	0.451	0.747	0.98	0.296	0.529	0.233	0.018	0.05	0.008
294	rs11004153	10	55658985	A	G	0.646	0.41	0.133	0.236	0.513	0.277	0.013	0.092	0.037
295	rs1900004	10	69670887	C	T	0.792	0.507	0.241	0.285	0.551	0.266	0.016	0.077	0.024
296	rs10998646	10	70646708	G	T	0.358	0.631	0.907	0.273	0.549	0.276	0.019	0.062	0.012
297	rs2169682	10	75861623	A	G	0.248	0.54	0.784	0.292	0.536	0.244	0.028	0.073	0.011
298	rs1937971	10	84216844	A	C	0.712	0.419	0.173	0.293	0.539	0.246	0.019	0.088	0.026
299	rs701878	10	95162878	A	G	0.973	0.728	0.453	0.245	0.52	0.275	0.009	0.049	0.016
300	rs607522	10	98467669	C	T	0.549	0.276	0.039	0.273	0.51	0.237	0.023	0.132	0.05
301	rs7923494	10	101027882	A	G	0.351	0.586	0.883	0.235	0.532	0.297	0.015	0.059	0.015
302	rs7899334	10	103130648	A	G	0.836	0.572	0.327	0.264	0.509	0.245	0.012	0.058	0.017
303	rs10884392	10	108712470	A	G	0.455	0.737	0.979	0.282	0.524	0.242	0.017	0.049	0.009
304	rs2792709	10	113785213	C	T	0.973	0.683	0.391	0.29	0.582	0.292	0.013	0.064	0.02
305	rs3802554	10	114455760	C	T	0.956	0.679	0.446	0.277	0.51	0.233	0.012	0.047	0.012
306	rs10886674	10	122116262	A	G	0.522	0.284	0.016	0.238	0.506	0.268	0.018	0.15	0.073
307	rs10886863	10	122919483	C	T	0.982	0.702	0.453	0.28	0.529	0.249	0.012	0.05	0.014
308	rs7078517	10	130010177	C	T	0.858	0.6	0.342	0.258	0.516	0.258	0.011	0.057	0.018
309	rs12225448	11	41994582	A	G	0.695	0.438	0.183	0.257	0.512	0.255	0.015	0.08	0.027
310	rs835759	11	44850972	C	T	0.827	0.571	0.321	0.256	0.506	0.25	0.012	0.058	0.018
311	rs2276118	11	67045170	C	T	0.469	0.752	0.992	0.283	0.523	0.24	0.017	0.048	0.008
312	rs2119509	11	70647330	A	G	0.381	0.678	0.896	0.297	0.515	0.218	0.021	0.053	0.008
313	rs4944101	11	75670238	A	G	0.637	0.368	0.101	0.269	0.536	0.267	0.018	0.108	0.04
314	rs642378	11	78091688	C	T	0.708	0.483	0.187	0.225	0.521	0.296	0.011	0.081	0.034
315	rs10897971	11	81820019	C	T	0.854	0.579	0.331	0.275	0.523	0.248	0.013	0.06	0.017
316	rs1391874	11	88075387	A	G	0.942	0.709	0.412	0.233	0.53	0.297	0.008	0.053	0.02
317	rs4258339	11	108417216	A	G	0.633	0.381	0.107	0.252	0.526	0.274	0.016	0.104	0.041
318	rs4938639	11	110828779	A	G	0.655	0.4	0.152	0.255	0.503	0.248	0.016	0.084	0.029
319	rs11216245	11	116418412	C	T	0.814	0.562	0.272	0.252	0.542	0.29	0.012	0.071	0.026
320	rs11221702	11	128778001	G	T	0.235	0.52	0.768	0.285	0.533	0.248	0.028	0.075	0.012
321	rs7105145	11	130011736	A	C	0.323	0.571	0.856	0.248	0.533	0.285	0.017	0.062	0.014
322	rs1940024	11	131811363	C	T	0.336	0.621	0.904	0.285	0.568	0.283	0.021	0.068	0.013
323	rs1024824	12	11552747	C	T	0.341	0.637	0.9	0.296	0.559	0.263	0.023	0.065	0.011
324	rs2653736	12	37310287	A	G	0.035	0.271	0.549	0.236	0.514	0.278	0.052	0.136	0.024
325	rs2037410	12	41536624	A	G	0.155	0.434	0.664	0.279	0.509	0.23	0.034	0.085	0.012
326	rs10492248	12	44329880	C	T	0.283	0.583	0.831	0.3	0.548	0.248	0.026	0.07	0.011
327	rs2605430	12	57401650	C	T	0.345	0.635	0.856	0.29	0.511	0.221	0.022	0.056	0.008
328	rs10784519	12	64959699	A	G	0.575	0.277	0.049	0.298	0.526	0.228	0.027	0.13	0.044
329	rs12310775	12	66543473	A	G	0.381	0.67	0.907	0.289	0.526	0.237	0.02	0.055	0.009
330	rs1444606	12	71190555	A	G	0.243	0.453	0.743	0.21	0.5	0.29	0.016	0.066	0.018
331	rs11114652	12	79834783	A	C	0.111	0.398	0.622	0.287	0.511	0.224	0.043	0.098	0.012
332	rs10859103	12	89985056	C	T	0.221	0.52	0.767	0.299	0.546	0.247	0.031	0.08	0.012
333	rs7960489	12	99421852	C	T	0.018	0.313	0.566	0.295	0.548	0.253	0.08	0.162	0.019
334	rs7136982	12	106077944	A	G	0.912	0.664	0.385	0.248	0.527	0.279	0.01	0.055	0.019
335	rs2339973	12	111005266	C	T	0.659	0.383	0.091	0.276	0.568	0.292	0.018	0.121	0.048
336	rs7295604	12	111773175	A	G	0.965	0.676	0.405	0.289	0.56	0.271	0.013	0.059	0.017
337	rs7964786	12	119616483	C	T	0.673	0.394	0.105	0.279	0.568	0.289	0.018	0.116	0.045
338	rs10846635	12	123293967	A	G	0.527	0.236	0.016	0.291	0.511	0.22	0.029	0.152	0.057
339	rs10773128	12	124008877	C	T	0.259	0.49	0.768	0.231	0.509	0.278	0.018	0.066	0.015
340	rs10773317	12	125753496	A	G	0.111	0.349	0.644	0.238	0.533	0.295	0.032	0.104	0.022
341	rs11059422	12	127005222	C	T	0.701	0.409	0.172	0.292	0.529	0.237	0.019	0.086	0.025
342	rs1376795	12	128846223	C	T	0.248	0.511	0.777	0.263	0.529	0.266	0.023	0.072	0.014
343	rs12871898	13	24774011	A	G	0.558	0.273	0.058	0.285	0.5	0.215	0.025	0.117	0.038
344	rs7991338	13	26349530	A	G	0.677	0.453	0.154	0.224	0.523	0.299	0.011	0.089	0.038
345	rs2320760	13	32379793	C	T	0.08	0.318	0.609	0.238	0.529	0.291	0.038	0.115	0.023
346	rs2496451	13	38205025	G	T	0.681	0.399	0.171	0.282	0.51	0.228	0.019	0.082	0.024
347	rs9597044	13	54260868	G	T	0.33	0.601	0.873	0.271	0.543	0.272	0.02	0.064	0.013
348	rs9539877	13	63351792	A	G	0.588	0.307	0.058	0.281	0.53	0.249	0.022	0.126	0.047
349	rs9540898	13	66227296	A	G	0.681	0.408	0.144	0.273	0.537	0.264	0.017	0.095	0.033
350	rs9541173	13	67078117	A	C	0.832	0.583	0.318	0.249	0.514	0.265	0.011	0.06	0.02
351	rs9574807	13	80738297	G	T	0.598	0.321	0.066	0.277	0.532	0.255	0.021	0.123	0.046
352	rs401221	13	88628078	G	T	0.987	0.729	0.471	0.258	0.516	0.258	0.01	0.047	0.014
353	rs1323998	13	92736911	C	T	0.597	0.355	0.078	0.242	0.519	0.277	0.016	0.113	0.048
354	rs9516887	13	96729565	A	G	0.558	0.285	0.053	0.273	0.505	0.232	0.023	0.122	0.044
355	rs7140124	13	98220580	A	G	0.15	0.412	0.679	0.262	0.529	0.267	0.032	0.091	0.017
356	rs9300546	13	98885720	G	T	0.602	0.334	0.054	0.268	0.548	0.28	0.02	0.134	0.056
357	rs9301110	13	105637935	A	G	0.708	0.415	0.165	0.293	0.543	0.25	0.019	0.091	0.028
358	rs9520398	13	106800250	A	C	0.719	0.425	0.131	0.294	0.588	0.294	0.019	0.112	0.041
359	rs9514816	13	107581123	A	C	0.155	0.383	0.665	0.228	0.51	0.282	0.025	0.085	0.019
360	rs484455	13	108633687	A	G	0.429	0.67	0.946	0.241	0.517	0.276	0.013	0.05	0.012
361	rs9562187	13	114059427	G	T	0.668	0.37	0.121	0.298	0.547	0.249	0.022	0.104	0.033
362	rs1009310	14	20079991	A	G	0.673	0.39	0.128	0.283	0.545	0.262	0.019	0.102	0.035
363	rs10483267	14	21549652	C	T	0.692	0.462	0.191	0.23	0.501	0.271	0.011	0.075	0.029
364	rs7158688	14	25376040	C	T	0.35	0.557	0.85	0.207	0.5	0.293	0.012	0.054	0.015
365	rs11851614	14	35299550	A	G	0.947	0.672	0.423	0.275	0.524	0.249	0.012	0.051	0.014
366	rs8011613	14	40586724	C	T	0.283	0.516	0.798	0.233	0.515	0.282	0.017	0.064	0.015
367	rs1254580	14	51865997	C	T	0.248	0.482	0.75	0.234	0.502	0.268	0.019	0.066	0.015
368	rs4898850	14	54297664	C	T	0.314	0.588	0.844	0.274	0.53	0.256	0.021	0.063	0.011
369	rs8015113	14	55256631	A	G	0.385	0.616	0.901	0.231	0.516	0.285	0.013	0.053	0.013
370	rs12588300	14	56213703	C	T	0.606	0.329	0.098	0.277	0.508	0.231	0.021	0.102	0.033
371	rs2221298	14	78580340	C	T	0.473	0.693	0.992	0.22	0.519	0.299	0.01	0.047	0.013
372	rs7158998	14	89263874	A	G	0.31	0.599	0.829	0.289	0.519	0.23	0.023	0.061	0.009
373	rs1770992	14	103619632	A	C	0.186	0.443	0.716	0.257	0.53	0.273	0.027	0.083	0.016
374	rs4433784	15	20317047	A	G	0.867	0.638	0.352	0.229	0.515	0.286	0.009	0.056	0.021
375	rs8025743	15	23481666	A	G	0.31	0.537	0.825	0.227	0.515	0.288	0.015	0.061	0.015
376	rs17563554	15	25114835	A	G	0.643	0.387	0.138	0.256	0.505	0.249	0.016	0.089	0.031
377	rs4778199	15	25780182	A	G	0.712	0.43	0.187	0.282	0.525	0.243	0.018	0.082	0.025
378	rs12442802	15	27169093	C	T	0.902	0.64	0.383	0.262	0.519	0.257	0.011	0.054	0.016
379	rs529385	15	45979578	A	G	0.062	0.305	0.594	0.243	0.532	0.289	0.044	0.125	0.024
380	rs1841968	15	46830211	A	G	0.866	0.608	0.35	0.258	0.516	0.258	0.011	0.057	0.018
381	rs17613475	15	50394554	A	G	0.283	0.532	0.792	0.249	0.509	0.26	0.019	0.063	0.013
382	rs562804	15	51179016	A	G	0.872	0.637	0.358	0.235	0.514	0.279	0.009	0.055	0.02
383	rs7495771	15	52128243	A	G	0.518	0.236	0.006	0.282	0.512	0.23	0.027	0.165	0.07
384	rs11852340	15	55189982	A	G	0.558	0.311	0.031	0.247	0.527	0.28	0.018	0.143	0.067
385	rs4238330	15	56610708	C	T	0.982	0.687	0.447	0.295	0.535	0.24	0.013	0.051	0.013
386	rs7174474	15	57481797	A	C	0.235	0.488	0.755	0.253	0.52	0.267	0.023	0.072	0.014
387	rs4886868	15	72140614	G	T	0.658	0.37	0.138	0.288	0.52	0.232	0.02	0.092	0.027
388	rs3825806	15	76772397	A	C	0.991	0.718	0.447	0.273	0.544	0.271	0.011	0.053	0.016
389	rs7172548	15	78673568	C	T	0.754	0.536	0.251	0.218	0.503	0.285	0.009	0.066	0.026
390	rs4777647	15	91644976	G	T	0.389	0.652	0.922	0.263	0.533	0.27	0.017	0.056	0.012
391	rs4580104	15	93938258	C	T	0.375	0.614	0.875	0.239	0.5	0.261	0.015	0.051	0.011
392	rs2135761	15	96105177	C	T	0.942	0.718	0.438	0.224	0.504	0.28	0.008	0.047	0.017
393	rs12597817	16	7760619	G	T	0.728	0.498	0.21	0.23	0.518	0.288	0.011	0.076	0.03
394	rs7191525	16	20184458	G	T	0.022	0.303	0.568	0.281	0.546	0.265	0.072	0.158	0.02
395	rs4047243	16	23733918	A	G	0.363	0.598	0.883	0.235	0.52	0.285	0.015	0.056	0.014
396	rs205362	16	28024612	A	G	0.735	0.443	0.232	0.292	0.503	0.211	0.018	0.069	0.017
397	rs2897430	16	58362405	A	G	0.65	0.408	0.109	0.242	0.541	0.299	0.014	0.107	0.046
398	rs2880828	16	64618451	C	T	0.597	0.314	0.058	0.283	0.539	0.256	0.022	0.129	0.048
399	rs10781974	16	71950822	C	T	0.447	0.704	0.963	0.257	0.516	0.259	0.015	0.048	0.01
400	rs2656665	16	77638703	A	G	0.252	0.489	0.774	0.237	0.522	0.285	0.019	0.07	0.016
401	rs12446361	16	79494028	C	T	0.208	0.453	0.709	0.245	0.501	0.256	0.023	0.072	0.014
402	rs7196826	16	81657208	A	C	0.265	0.554	0.778	0.289	0.513	0.224	0.026	0.066	0.009
403	rs6564099	16	83638673	C	T	0.362	0.638	0.904	0.276	0.542	0.266	0.019	0.06	0.012
404	rs7199787	16	85166867	C	T	0.739	0.479	0.179	0.26	0.56	0.3	0.014	0.092	0.035
405	rs4247114	17	193188	A	G	0.951	0.666	0.404	0.285	0.547	0.262	0.013	0.057	0.016
406	rs9895272	17	4713080	C	T	0.407	0.682	0.932	0.275	0.525	0.25	0.018	0.053	0.01
407	rs8074576	17	9696508	C	T	0.095	0.39	0.601	0.295	0.506	0.211	0.048	0.103	0.011
408	rs12051648	17	24033876	C	T	0.434	0.714	0.986	0.28	0.552	0.272	0.017	0.055	0.011
409	rs12940986	17	35090107	A	G	0.681	0.417	0.16	0.264	0.521	0.257	0.016	0.087	0.03
410	rs1107748	17	39129340	C	T	0.389	0.686	0.914	0.297	0.525	0.228	0.021	0.054	0.008
411	rs1476512	17	39685648	C	T	0.473	0.706	0.988	0.233	0.515	0.282	0.012	0.046	0.012
412	rs9897460	17	52655021	A	C	0.42	0.684	0.944	0.264	0.524	0.26	0.016	0.052	0.01
413	rs9891822	17	55068062	A	G	0.252	0.525	0.813	0.273	0.561	0.288	0.024	0.078	0.016
414	rs4791166	17	61000306	A	G	0.177	0.464	0.75	0.287	0.573	0.286	0.033	0.095	0.017
415	rs4789114	17	70462522	C	T	0.956	0.671	0.374	0.285	0.582	0.297	0.013	0.066	0.021
416	rs541810	18	7528274	A	C	0.146	0.428	0.71	0.282	0.564	0.282	0.036	0.101	0.018
417	rs12957168	18	19655922	G	T	0.566	0.28	0.049	0.286	0.517	0.231	0.025	0.128	0.045
418	rs1496479	18	24576003	G	T	0.394	0.672	0.928	0.278	0.534	0.256	0.018	0.055	0.01
419	rs546680	18	30988098	A	G	0.765	0.484	0.189	0.281	0.576	0.295	0.016	0.093	0.033
420	rs17758515	18	53297451	C	T	0.712	0.415	0.186	0.297	0.526	0.229	0.02	0.082	0.022
421	rs2333505	18	61993860	A	G	0.292	0.497	0.796	0.205	0.504	0.299	0.013	0.061	0.017
422	rs1482531	18	64073921	G	T	0.661	0.397	0.138	0.264	0.523	0.259	0.017	0.093	0.033
423	rs8096788	18	65451861	A	G	0.067	0.313	0.578	0.246	0.511	0.265	0.043	0.116	0.02
424	rs6566478	18	66426360	A	G	0.659	0.378	0.115	0.281	0.544	0.263	0.019	0.106	0.037
425	rs9963169	18	67728273	C	T	0.81	0.56	0.298	0.25	0.512	0.262	0.011	0.061	0.02
426	rs2187254	18	71635578	C	T	0.299	0.544	0.84	0.245	0.541	0.296	0.018	0.067	0.016
427	rs420703	19	11272868	A	C	0.31	0.605	0.857	0.295	0.547	0.252	0.024	0.067	0.011
428	rs959419	19	20618532	G	T	0.624	0.351	0.076	0.273	0.548	0.275	0.019	0.122	0.048
429	rs4805272	19	34011546	C	T	0.292	0.53	0.817	0.238	0.525	0.287	0.018	0.065	0.015
430	rs705495	19	43118825	A	G	0.204	0.458	0.753	0.254	0.549	0.295	0.025	0.084	0.018
431	rs7253209	19	47755334	C	T	0.071	0.328	0.6	0.257	0.529	0.272	0.045	0.119	0.02
432	rs2722735	19	49541405	A	G	0.19	0.463	0.7	0.273	0.51	0.237	0.029	0.078	0.012
433	rs283517	19	55184932	C	T	0.35	0.616	0.865	0.266	0.515	0.249	0.019	0.056	0.011
434	rs10420303	19	56199853	C	T	0.46	0.72	0.975	0.26	0.515	0.255	0.014	0.047	0.01
435	rs6109218	20	11915154	C	T	0.367	0.581	0.878	0.214	0.511	0.297	0.012	0.054	0.015
436	rs719628	20	13210487	C	T	0.261	0.493	0.782	0.232	0.521	0.289	0.018	0.068	0.017
437	rs1233720	20	15480747	A	G	0.668	0.398	0.16	0.27	0.508	0.238	0.017	0.084	0.026
438	rs1406967	20	38269188	C	T	0.615	0.334	0.068	0.281	0.547	0.266	0.021	0.126	0.048
439	rs495146	20	47563735	C	T	0.77	0.558	0.267	0.212	0.503	0.291	0.008	0.064	0.026
440	rs6023551	20	52775462	A	C	0.903	0.677	0.403	0.226	0.5	0.274	0.008	0.049	0.018
441	rs4811719	20	54611488	A	G	0.239	0.444	0.743	0.205	0.504	0.299	0.016	0.068	0.019
442	rs1891778	20	59416670	A	G	0.553	0.341	0.049	0.212	0.504	0.292	0.013	0.124	0.061
443	rs8131574	21	20357151	A	C	0.889	0.618	0.343	0.271	0.546	0.275	0.012	0.063	0.02
444	rs2830195	21	26689556	A	G	0.646	0.356	0.109	0.29	0.537	0.247	0.021	0.106	0.034
445	rs2831475	21	28374216	C	T	0.376	0.647	0.887	0.271	0.511	0.24	0.018	0.053	0.009
446	rs9754234	21	29066382	A	C	0.049	0.271	0.554	0.222	0.505	0.283	0.042	0.124	0.025
447	rs2832729	21	30557323	C	T	0.186	0.45	0.701	0.264	0.515	0.251	0.028	0.08	0.014
448	rs4820599	22	23320213	A	G	0.73	0.437	0.183	0.293	0.547	0.254	0.019	0.088	0.027
449	rs1048015	22	35493026	C	T	0.246	0.542	0.759	0.296	0.513	0.217	0.029	0.069	0.009
450	rs5996274	22	41828058	A	G	0.128	0.387	0.677	0.259	0.549	0.29	0.034	0.103	0.02
