# Supplementary material for: Selecting SNPs informative for African, American Indian and European Ancestry: application to the Family Investigation of Nephropathy and Diabetes (FIND)
Source: BMC Genomics. 2016 May 4;17:325. doi: 10.1186/s12864-016-2654-x (PMC4855449; doi:10.1186/s12864-016-2654-x)
Supplement: Additional file 6: — RCWilliamsBalanced975AIMs. (XLSX 120 kb) [file 12864_2016_2654_MOESM6_ESM.xlsx]

## Sheet: Sheet1
Obs	rs	chromosome	position	allele1	allele2	EU_freq1	AI_freq1	AF_freq1	delta_12	delta_13	delta_23	In_12	In_13	In_23
1	rs2980300	1	1286928	C	T	0.868	0.601	0.118	0.267	0.75	0.483	0.012	0.161	0.089
2	rs1695824	1	1794162	A	C	0.819	0.012	0.117	0.807	0.702	0.105	0.257	0.148	0.025
3	rs2246732	1	2831740	A	G	0.853	0.578	0.284	0.275	0.569	0.294	0.013	0.075	0.026
4	rs10797383	1	3357991	C	T	0.19	0.345	0.899	0.155	0.709	0.554	0.011	0.125	0.064
5	rs2821040	1	3926588	A	G	0.885	0.478	0.155	0.407	0.73	0.323	0.031	0.141	0.043
6	rs16840289	1	5645963	C	T	0.031	0.136	0.632	0.105	0.601	0.496	0.018	0.167	0.087
7	rs4412595	1	6297074	A	C	0.128	0.239	0.792	0.111	0.664	0.553	0.009	0.133	0.078
8	rs12406288	1	7450583	A	G	0.128	0.631	0.007	0.503	0.121	0.624	0.091	0.033	0.202
9	rs1201529	1	7958301	C	T	0.557	0.016	0.679	0.541	0.122	0.663	0.161	0.003	0.202
10	rs9434586	1	8940621	A	G	0	0.577	0.053	0.577	0.053	0.524	0.2	0.018	0.127
11	rs10779770	1	13707597	A	C	0.082	0.767	0.707	0.685	0.625	0.06	0.159	0.142	0.001
12	rs7530306	1	17995919	C	T	0.314	0.904	0.768	0.59	0.454	0.136	0.075	0.049	0.003
13	rs807455	1	18529325	C	T	0.827	0.031	0.37	0.796	0.457	0.339	0.23	0.045	0.084
14	rs4233289	1	23159339	A	C	0.774	0.046	0.216	0.728	0.558	0.17	0.195	0.083	0.03
15	rs10737472	1	23662154	A	C	0.889	0.678	0.187	0.211	0.702	0.491	0.007	0.124	0.074
16	rs4316398	1	24399682	C	T	0.146	0.883	0.444	0.737	0.298	0.439	0.146	0.039	0.037
17	rs11249242	1	25819346	A	G	0.201	0.486	0.813	0.285	0.612	0.327	0.03	0.099	0.021
18	rs11247593	1	27556983	A	G	0.243	0.997	0.398	0.754	0.155	0.599	0.123	0.009	0.066
19	rs11247696	1	29351006	A	G	0.951	0.347	1	0.604	0.049	0.653	0.073	0	0.083
20	rs4459076	1	29980446	A	G	0.137	0.888	0.447	0.751	0.31	0.441	0.154	0.043	0.037
21	rs1934299	1	32462444	C	T	0.279	0.517	0.98	0.238	0.701	0.463	0.018	0.103	0.036
22	rs11264110	1	35723625	A	G	0.903	0.264	0.039	0.639	0.864	0.225	0.092	0.245	0.047
23	rs1203137	1	36400646	A	G	0.894	0.37	0.134	0.524	0.76	0.236	0.056	0.157	0.029
24	rs12093233	1	38263852	C	T	0.951	0.996	0.27	0.045	0.681	0.726	0	0.101	0.111
25	rs4290027	1	38986191	A	G	0.594	0.005	0.086	0.589	0.508	0.081	0.193	0.107	0.022
26	rs4660446	1	39741411	C	T	0.664	0.018	0.129	0.646	0.535	0.111	0.195	0.099	0.024
27	rs10889095	1	40253687	C	T	0.717	0.743	0.08	0.026	0.637	0.663	0	0.146	0.154
28	rs11207310	1	40766460	A	G	0.389	0.752	0.986	0.363	0.597	0.234	0.029	0.067	0.008
29	rs562413	1	43747351	C	T	0.894	0.158	0.584	0.736	0.31	0.426	0.142	0.016	0.065
30	rs12410334	1	44260537	A	C	0.159	0.535	0.924	0.376	0.765	0.389	0.054	0.149	0.026
31	rs6668399	1	49544413	A	G	0.633	0.003	0.249	0.63	0.384	0.246	0.211	0.043	0.079
32	rs12735229	1	50361252	A	G	0.434	0.562	0.968	0.128	0.534	0.406	0.004	0.052	0.027
33	rs11206355	1	55218150	C	T	0.15	0.869	0.551	0.719	0.401	0.318	0.14	0.061	0.018
34	rs1056513	1	62971860	A	G	0.712	0.531	0.042	0.181	0.67	0.489	0.007	0.18	0.123
35	rs2494922	1	70769740	C	T	0.963	0.906	0.356	0.057	0.607	0.55	0	0.073	0.062
36	rs1041639	1	72870952	C	T	0.774	0.207	0.963	0.567	0.189	0.756	0.087	0.005	0.133
37	rs12028349	1	76257415	A	G	0.875	0.242	1	0.633	0.125	0.758	0.095	0.002	0.124
38	rs11162133	1	76790013	A	G	0.212	0.758	0.016	0.546	0.196	0.742	0.082	0.05	0.229
39	rs12080797	1	81640067	C	T	0.168	0.382	0.817	0.214	0.649	0.435	0.021	0.116	0.04
40	rs12067308	1	83680144	C	T	0	0.003	0.673	0.003	0.673	0.67	0.001	0.233	0.225
41	rs12035630	1	84306260	C	T	0.898	0.18	0.864	0.718	0.034	0.684	0.131	0	0.122
42	rs599686	1	84947582	A	C	0.217	0.809	0.494	0.592	0.277	0.315	0.091	0.028	0.019
43	rs12057637	1	85746618	A	C	0.739	0.083	0.77	0.656	0.031	0.687	0.15	0	0.16
44	rs677691	1	86787767	A	C	0.433	0.957	0.817	0.524	0.384	0.14	0.051	0.03	0.003
45	rs306322	1	89262566	A	G	0.699	0.131	0.695	0.568	0.004	0.564	0.107	0	0.105
46	rs12063900	1	90076612	C	T	0.633	0.114	0.302	0.519	0.331	0.188	0.099	0.03	0.022
47	rs4658335	1	90775037	A	G	0.743	0.738	0.204	0.005	0.539	0.534	0	0.081	0.08
48	rs1336876	1	91375139	C	T	0.664	0.009	0.247	0.655	0.417	0.238	0.209	0.05	0.069
49	rs346994	1	93341981	A	G	0.155	0.711	0.527	0.556	0.372	0.184	0.097	0.054	0.007
50	rs4523562	1	97059098	A	G	0.199	0.567	0.764	0.368	0.565	0.197	0.046	0.088	0.007
51	rs11165869	1	98614417	C	T	0.938	0.438	0.947	0.5	0.009	0.509	0.047	0	0.048
52	rs12407548	1	104805144	A	G	0.907	0.298	0.858	0.609	0.049	0.56	0.081	0	0.071
53	rs4261129	1	105307475	G	T	0.845	0.225	0.621	0.62	0.224	0.396	0.096	0.009	0.048
54	rs1913982	1	106651369	A	C	0.226	0.535	0.834	0.309	0.608	0.299	0.032	0.093	0.017
55	rs10785812	1	107905079	C	T	0.628	0.099	0.802	0.529	0.174	0.703	0.107	0.005	0.156
56	rs10923297	1	118324068	A	G	0.319	0.879	0.401	0.56	0.082	0.478	0.068	0.002	0.046
57	rs11803553	1	118832221	A	G	0.376	0.68	0.934	0.304	0.558	0.254	0.022	0.061	0.01
58	rs2996281	1	145047103	G	T	0.272	0.786	0.418	0.514	0.146	0.368	0.065	0.008	0.029
59	rs12117557	1	149295553	A	G	0.801	0.659	0.155	0.142	0.646	0.504	0.003	0.119	0.084
60	rs4971042	1	149805036	C	T	0.863	0.064	0.294	0.799	0.569	0.23	0.205	0.073	0.04
61	rs12022319	1	151806944	C	T	0.053	0.402	0.772	0.349	0.719	0.37	0.076	0.188	0.03
62	rs7551781	1	155140087	C	T	0.221	0.922	0.769	0.701	0.548	0.153	0.116	0.08	0.003
63	rs1556260	1	159938619	C	T	0.898	0.517	0.37	0.381	0.528	0.147	0.026	0.057	0.006
64	rs12124253	1	161682479	A	C	0.248	0.724	0.94	0.476	0.692	0.216	0.061	0.107	0.007
65	rs10753616	1	162735818	A	C	0.642	0.098	0.818	0.544	0.176	0.72	0.112	0.005	0.161
66	rs1878074	1	164413617	A	G	0.894	0.214	0.689	0.68	0.205	0.475	0.112	0.007	0.066
67	rs2761467	1	177826255	G	T	0.124	0.438	0.665	0.314	0.541	0.227	0.046	0.102	0.012
68	rs10913985	1	179312991	A	G	0.376	0.668	0.93	0.292	0.554	0.262	0.021	0.061	0.011
69	rs2494449	1	181044028	C	T	0.265	0.306	0.856	0.041	0.591	0.55	0.001	0.082	0.068
70	rs4326589	1	182806342	C	T	0.115	0.342	0.796	0.227	0.681	0.454	0.029	0.143	0.047
71	rs10911959	1	185925791	C	T	0.137	0.041	0.691	0.096	0.554	0.65	0.014	0.101	0.175
72	rs1502596	1	188225406	A	C	1	0.996	0.364	0.004	0.636	0.632	0	0.077	0.076
73	rs10801339	1	193925837	C	T	0.8	0.172	0.156	0.628	0.644	0.016	0.11	0.119	0
74	rs10754146	1	194454288	A	C	0.274	0.571	0.852	0.297	0.578	0.281	0.027	0.078	0.014
75	rs6428457	1	197036522	G	T	0.92	0.261	0.356	0.659	0.564	0.095	0.097	0.065	0.004
76	rs10919581	1	198264401	A	G	0.265	0.847	0.178	0.582	0.087	0.669	0.08	0.004	0.119
77	rs10919966	1	199319263	C	T	0.867	0.356	0.997	0.511	0.13	0.641	0.055	0.002	0.079
78	rs1933539	1	202583707	A	G	0.876	0.186	0.831	0.69	0.045	0.645	0.122	0	0.111
79	rs11119043	1	205176048	A	G	0.23	0.898	0.246	0.668	0.016	0.652	0.106	0	0.099
80	rs11118166	1	206404015	A	G	0.858	0.693	0.131	0.165	0.727	0.562	0.004	0.149	0.105
81	rs4844649	1	206904589	A	G	0.121	0.868	0.171	0.747	0.05	0.697	0.159	0.002	0.128
82	rs11120454	1	213334587	A	G	0.701	0.141	0.857	0.56	0.156	0.716	0.101	0.004	0.143
83	rs10495049	1	215763089	C	T	0.376	0.995	0.416	0.619	0.04	0.579	0.072	0.001	0.061
84	rs2008602	1	218610068	A	G	0.699	0.471	0.049	0.228	0.65	0.422	0.011	0.169	0.099
85	rs2378454	1	219963969	A	G	0.611	0.012	0.607	0.599	0.004	0.595	0.187	0	0.185
86	rs3010848	1	220642950	A	G	0.683	0.32	0.16	0.363	0.523	0.16	0.034	0.087	0.014
87	rs10495196	1	221997691	A	C	0.009	0.746	0.122	0.737	0.113	0.624	0.237	0.029	0.125
88	rs1222158	1	222692171	A	G	0.149	0.203	0.837	0.054	0.688	0.634	0.002	0.132	0.104
89	rs342780	1	227798727	A	G	0	0.01	0.714	0.01	0.714	0.704	0.004	0.247	0.224
90	rs10797570	1	231240079	G	T	0.795	0.112	0.642	0.683	0.153	0.53	0.145	0.004	0.103
91	rs12409606	1	234756191	C	T	0.221	0.728	0.047	0.507	0.174	0.681	0.071	0.031	0.18
92	rs10802563	1	235280387	A	G	0.268	0.462	0.982	0.194	0.714	0.52	0.013	0.108	0.048
93	rs12086648	1	237294093	A	G	0.023	0.01	0.623	0.013	0.6	0.613	0.001	0.174	0.194
94	rs10926420	1	240079008	C	T	0.978	0.933	0.342	0.045	0.636	0.591	0	0.08	0.071
95	rs10803002	1	240614571	C	T	0.115	0.717	0.671	0.602	0.556	0.046	0.121	0.109	0
96	rs12097667	1	241130532	A	C	0.093	0.674	0.212	0.581	0.119	0.462	0.124	0.012	0.063
97	rs10924235	1	244061065	C	T	0.246	0.754	0.02	0.508	0.226	0.734	0.068	0.057	0.222
98	rs2788019	1	245246744	C	T	0.879	0.169	0.768	0.71	0.111	0.599	0.132	0.002	0.104
99	rs11678525	2	2351175	C	T	0.381	0.334	0.909	0.047	0.528	0.575	0.001	0.056	0.069
100	rs10189549	2	7768754	A	G	0.195	0.328	0.881	0.133	0.686	0.553	0.009	0.118	0.066
101	rs1157515	2	12637903	C	T	0	0.001	0.684	0.001	0.684	0.683	0	0.237	0.235
102	rs4668824	2	14921555	A	C	0.876	0.257	0.574	0.619	0.302	0.317	0.089	0.016	0.031
103	rs4490149	2	15989500	A	G	0.358	0.423	0.971	0.065	0.613	0.548	0.001	0.073	0.055
104	rs2704633	2	18579469	C	T	0.883	0.794	0.193	0.089	0.69	0.601	0.001	0.12	0.098
105	rs11691285	2	19408361	C	T	0.665	0.672	0.115	0.007	0.55	0.557	0	0.107	0.109
106	rs10184466	2	20486423	A	G	0.049	0.052	0.621	0.003	0.572	0.569	0	0.145	0.141
107	rs2580759	2	27325531	G	T	0.208	0.909	0.467	0.701	0.259	0.442	0.119	0.025	0.036
108	rs11126929	2	27872679	A	G	0.79	0.069	0.283	0.721	0.507	0.214	0.178	0.062	0.035
109	rs4666014	2	28571753	A	G	0.212	0.533	0.72	0.321	0.508	0.187	0.036	0.073	0.007
110	rs12620887	2	33163709	A	C	0.783	0.306	0.123	0.477	0.66	0.183	0.054	0.134	0.02
111	rs4109145	2	36163166	A	C	0.21	0.584	0.844	0.374	0.634	0.26	0.046	0.102	0.012
112	rs305163	2	36664379	A	G	0.326	0.838	0.93	0.512	0.604	0.092	0.058	0.076	0.001
113	rs11124754	2	41084946	C	T	0.066	0.634	0.7	0.568	0.634	0.066	0.133	0.153	0.001
114	rs17032635	2	44962567	C	T	0.885	0.281	0.724	0.604	0.161	0.443	0.082	0.004	0.051
115	rs4952853	2	47167128	A	G	0.362	0.994	0.388	0.632	0.026	0.606	0.077	0	0.069
116	rs17038087	2	49670038	C	T	0.819	0.112	0.658	0.707	0.161	0.546	0.152	0.004	0.107
117	rs7560469	2	50175567	A	G	0.773	0.117	0.434	0.656	0.339	0.317	0.135	0.024	0.048
118	rs11563147	2	52229940	A	G	0.991	0.416	0.759	0.575	0.232	0.343	0.061	0.008	0.025
119	rs12619758	2	56710553	C	T	0.832	0.621	0.152	0.211	0.68	0.469	0.008	0.129	0.076
120	rs11125897	2	62525871	C	T	0.69	0.189	0.652	0.501	0.038	0.463	0.076	0	0.067
121	rs12105600	2	65059428	A	C	0.633	0.741	0.055	0.108	0.578	0.686	0.002	0.143	0.176
122	rs12471916	2	67571794	G	T	0.147	0.177	0.722	0.03	0.575	0.545	0.001	0.104	0.089
123	rs17035375	2	68810833	C	T	0.699	0.119	0.667	0.58	0.032	0.548	0.114	0	0.105
124	rs11885134	2	69341853	A	G	0.973	0.422	0.146	0.551	0.827	0.276	0.056	0.171	0.035
125	rs1396795	2	69917277	A	G	0.004	0.86	0.404	0.856	0.4	0.456	0.287	0.13	0.042
126	rs2861357	2	70582761	A	C	0.907	0.162	0.695	0.745	0.212	0.533	0.143	0.007	0.089
127	rs1508060	2	73441584	C	T	0.301	0.328	0.984	0.027	0.683	0.656	0	0.096	0.086
128	rs6740609	2	79836090	C	T	0.156	0.729	0.202	0.573	0.046	0.527	0.101	0.001	0.079
129	rs1009128	2	91638754	A	C	0.031	0.443	0.6	0.412	0.569	0.157	0.107	0.157	0.006
130	rs11904097	2	94938725	C	T	0.209	0.007	0.71	0.202	0.501	0.703	0.059	0.072	0.228
131	rs13385838	2	96605655	A	G	0.111	0.633	0.204	0.522	0.093	0.429	0.101	0.007	0.058
132	rs4851165	2	98863360	C	T	0.924	0.215	0.846	0.709	0.078	0.631	0.119	0.001	0.101
133	rs17022036	2	99556481	G	T	0.933	0.216	0.852	0.717	0.081	0.636	0.121	0.001	0.101
134	rs11123953	2	103174958	C	T	0.044	0.002	0.607	0.042	0.563	0.605	0.012	0.145	0.206
135	rs11683535	2	105437433	A	G	0.808	0.362	0.16	0.446	0.648	0.202	0.044	0.118	0.02
136	rs163660	2	111194437	A	G	0.923	0.628	0.206	0.295	0.717	0.422	0.014	0.123	0.056
137	rs13426054	2	112074810	A	G	0.978	0.904	0.333	0.074	0.645	0.571	0.001	0.083	0.069
138	rs2594419	2	113293386	A	C	0.036	0.096	0.549	0.06	0.513	0.453	0.007	0.135	0.088
139	rs10195628	2	114371218	C	T	0.15	0.859	0.224	0.709	0.074	0.635	0.138	0.004	0.099
140	rs3791737	2	114909360	A	G	0.124	0.435	0.788	0.311	0.664	0.353	0.046	0.135	0.026
141	rs10173690	2	116971233	C	T	0.027	0.004	0.646	0.023	0.619	0.642	0.005	0.177	0.214
142	rs2421604	2	117522630	A	G	0.903	0.804	0.364	0.099	0.539	0.44	0.001	0.059	0.043
143	rs1548039	2	121374460	A	C	0.881	0.581	0.216	0.3	0.665	0.365	0.016	0.108	0.043
144	rs10208573	2	125862369	C	T	0.699	0.006	0.708	0.693	0.009	0.702	0.228	0	0.231
145	rs17013142	2	126957270	A	G	0.115	0.688	0.198	0.573	0.083	0.49	0.113	0.006	0.072
146	rs2599959	2	131372883	C	T	0.793	0.089	0.671	0.704	0.122	0.582	0.162	0.003	0.126
147	rs4410338	2	133189583	A	G	0.102	0.525	0.727	0.423	0.625	0.202	0.078	0.133	0.008
148	rs1257200	2	134984725	A	C	0.699	0.652	0.085	0.047	0.614	0.567	0	0.137	0.124
149	rs13390951	2	135510315	A	G	0.708	0.431	0.056	0.277	0.652	0.375	0.017	0.165	0.082
150	rs1869829	2	136078030	A	G	0.805	0.291	0.02	0.514	0.785	0.271	0.063	0.239	0.071
151	rs218174	2	136759546	A	G	0.792	0.262	0.006	0.53	0.786	0.256	0.07	0.259	0.078
152	rs12612658	2	137319396	A	G	0.912	0.177	0.846	0.735	0.066	0.669	0.136	0.001	0.119
153	rs10166158	2	137825022	C	T	0.686	0.843	0.109	0.157	0.577	0.734	0.004	0.117	0.16
154	rs13430990	2	139719325	A	G	0.721	0.318	0.041	0.403	0.68	0.277	0.04	0.184	0.061
155	rs4369034	2	140275211	A	G	0.088	0.692	0.16	0.604	0.072	0.532	0.133	0.005	0.089
156	rs10178342	2	142608342	C	T	0.796	0.122	0.56	0.674	0.236	0.438	0.139	0.01	0.076
157	rs768145	2	145009567	C	T	0.456	0.967	0.716	0.511	0.26	0.251	0.047	0.015	0.009
158	rs11894267	2	151606773	A	G	0.053	0.192	0.722	0.139	0.669	0.53	0.021	0.172	0.082
159	rs13007548	2	155027061	C	T	0.333	0.591	0.947	0.258	0.614	0.356	0.018	0.077	0.021
160	rs12694984	2	159765387	A	G	0.134	0.967	0.681	0.833	0.547	0.286	0.178	0.1	0.012
161	rs13017694	2	162707098	G	T	0.487	0.573	0.988	0.086	0.501	0.415	0.002	0.043	0.028
162	rs1900833	2	168438228	A	G	0.183	0.882	0.482	0.699	0.299	0.4	0.125	0.035	0.03
163	rs1816915	2	169206276	C	T	0.717	0.471	0.078	0.246	0.639	0.393	0.013	0.148	0.078
164	rs13384680	2	169758718	A	G	0.372	0.969	0.498	0.597	0.126	0.471	0.069	0.005	0.038
165	rs11696064	2	172778682	C	T	0.599	0.724	0.082	0.125	0.517	0.642	0.003	0.111	0.147
166	rs1452049	2	176707068	C	T	0.319	0.896	0.599	0.577	0.28	0.297	0.071	0.022	0.015
167	rs7562041	2	179849859	A	C	0.898	0.175	0.658	0.723	0.24	0.483	0.133	0.009	0.075
168	rs6730421	2	182163022	A	G	0.062	0.823	0.325	0.761	0.263	0.498	0.195	0.049	0.056
169	rs10191108	2	184717499	C	T	0.261	0.993	0.292	0.732	0.031	0.701	0.114	0	0.101
170	rs12465904	2	187540249	C	T	0.177	0.734	0.105	0.557	0.072	0.629	0.091	0.005	0.133
171	rs10176418	2	196083765	C	T	0.907	0.189	0.484	0.718	0.423	0.295	0.128	0.033	0.033
172	rs13028172	2	196589007	G	T	0.781	0.444	0.075	0.337	0.706	0.369	0.023	0.17	0.073
173	rs10497841	2	200781378	A	C	0.668	0.145	0.877	0.523	0.209	0.732	0.091	0.007	0.146
174	rs11899004	2	202449309	A	G	0.106	0.005	0.666	0.101	0.56	0.661	0.029	0.113	0.219
175	rs10221828	2	203873416	A	G	0.925	0.269	0.953	0.656	0.028	0.684	0.095	0	0.101
176	rs2247197	2	204506265	C	T	0.031	0.06	0.576	0.029	0.545	0.516	0.002	0.149	0.121
177	rs13400622	2	208582939	A	G	0.128	0.829	0.198	0.701	0.07	0.631	0.144	0.004	0.104
178	rs763710	2	212169536	G	T	0.168	0.673	0.222	0.505	0.054	0.451	0.081	0.002	0.06
179	rs10932521	2	214897054	A	G	0.389	0.748	0.994	0.359	0.605	0.246	0.029	0.068	0.009
180	rs632876	2	216818856	A	G	0.23	0.961	0.875	0.731	0.645	0.086	0.121	0.1	0.001
181	rs10932715	2	218511574	C	T	0.173	0.764	0.204	0.591	0.031	0.56	0.101	0.001	0.086
182	rs12694457	2	220298257	C	T	0.872	0.178	0.222	0.694	0.65	0.044	0.125	0.103	0.001
183	rs2385622	2	221072762	C	T	0.257	0.366	0.965	0.109	0.708	0.599	0.005	0.109	0.07
184	rs4672993	2	222177838	A	G	0.765	0.672	0.177	0.093	0.588	0.495	0.002	0.099	0.077
185	rs6715572	2	229621096	A	G	0.208	0.912	0.488	0.704	0.28	0.424	0.119	0.029	0.033
186	rs2007965	2	230944130	A	G	0.394	0.663	0.969	0.269	0.575	0.306	0.017	0.063	0.014
187	rs7601963	2	233605345	A	G	0.881	0.133	0.634	0.748	0.247	0.501	0.154	0.01	0.089
188	rs6725062	2	236046208	A	G	0.863	0.115	0.609	0.748	0.254	0.494	0.162	0.011	0.092
189	rs11898345	2	238984751	A	G	0.721	0.837	0.195	0.116	0.526	0.642	0.002	0.08	0.107
190	rs2041083	2	242640419	C	T	0.192	0.401	0.823	0.209	0.631	0.422	0.019	0.106	0.037
191	rs12638512	3	3137269	C	T	0.779	0.726	0.109	0.053	0.67	0.617	0	0.142	0.128
192	rs2664106	3	9842169	A	G	0.358	0.454	0.896	0.096	0.538	0.442	0.003	0.06	0.037
193	rs1018183	3	12369840	A	G	0.788	0.148	0.874	0.64	0.086	0.726	0.12	0.001	0.143
194	rs1157649	3	13403581	C	T	0.252	0.762	0.051	0.51	0.201	0.711	0.067	0.036	0.186
195	rs4685088	3	14691375	C	T	0.19	0.803	0.577	0.613	0.387	0.226	0.102	0.051	0.009
196	rs2975	3	15239567	A	G	0.606	0.282	0.094	0.324	0.512	0.188	0.03	0.105	0.025
197	rs11128799	3	17180351	A	G	0.315	0.853	0.101	0.538	0.214	0.752	0.064	0.029	0.17
198	rs17010080	3	22007339	A	G	1	0.247	0.946	0.753	0.054	0.699	0.122	0	0.109
199	rs711715	3	23158672	A	G	0.739	0.082	0.71	0.657	0.029	0.628	0.151	0	0.143
200	rs1511540	3	24242043	C	T	0.824	0.816	0.109	0.008	0.715	0.707	0	0.155	0.153
201	rs11712712	3	33134270	A	G	0.252	0.084	0.811	0.168	0.559	0.727	0.022	0.077	0.171
202	rs11129545	3	33769090	A	G	0.327	0.632	0.935	0.305	0.608	0.303	0.025	0.076	0.015
203	rs11129615	3	35363148	C	T	0.217	0.779	0.314	0.562	0.097	0.465	0.084	0.004	0.051
204	rs1160578	3	35907498	C	T	0.929	0.998	0.416	0.069	0.513	0.582	0.001	0.05	0.062
205	rs2284820	3	38997930	C	T	0.602	0.329	0.054	0.273	0.548	0.275	0.02	0.134	0.055
206	rs876104	3	51191618	A	G	0.009	0.678	0.453	0.669	0.444	0.225	0.214	0.138	0.011
207	rs9829057	3	51743949	A	G	0.991	0.277	0.842	0.714	0.149	0.565	0.107	0.003	0.075
208	rs11130344	3	53864028	C	T	0.757	0.886	0.193	0.129	0.564	0.693	0.003	0.089	0.121
209	rs3846041	3	56440802	A	G	0.73	0.004	0.364	0.726	0.366	0.36	0.243	0.031	0.117
210	rs1666069	3	59846053	C	T	0.119	0.43	0.765	0.311	0.646	0.335	0.047	0.132	0.024
211	rs9858223	3	62394133	A	G	0.208	0.887	0.79	0.679	0.582	0.097	0.113	0.09	0.001
212	rs7650582	3	64578621	C	T	0.81	0.007	0.218	0.803	0.592	0.211	0.264	0.091	0.063
213	rs4453858	3	68344336	A	G	0.075	0.695	0.191	0.62	0.116	0.504	0.144	0.013	0.076
214	rs12053924	3	69028378	A	G	0.378	0.938	0.609	0.56	0.231	0.329	0.062	0.014	0.018
215	rs12634491	3	70965867	C	T	0.951	0.438	0.949	0.513	0.002	0.511	0.048	0	0.048
216	rs697253	3	72066024	C	T	0.839	0.092	0.732	0.747	0.107	0.64	0.172	0.002	0.141
217	rs6549701	3	76015153	A	G	0.205	0.992	0.586	0.787	0.381	0.406	0.141	0.048	0.026
218	rs17140601	3	76515609	C	T	0.115	0.921	0.783	0.806	0.668	0.138	0.178	0.139	0.003
219	rs4515097	3	78292062	A	G	0.261	0.469	0.811	0.208	0.55	0.342	0.015	0.074	0.023
220	rs9853895	3	80677712	C	T	0.611	0.077	0.566	0.534	0.045	0.489	0.118	0	0.105
221	rs11923789	3	86282418	C	T	0.009	0.001	0.578	0.008	0.569	0.577	0.002	0.18	0.198
222	rs1160076	3	87499881	C	T	0.734	0.659	0.033	0.075	0.701	0.626	0.001	0.198	0.173
223	rs34747674	3	89289912	A	G	0.447	0.866	0.997	0.419	0.55	0.131	0.034	0.054	0.002
224	rs11128068	3	90098183	G	T	0.54	0.516	0.007	0.024	0.533	0.509	0	0.171	0.163
225	rs1806558	3	98432373	A	G	0.827	0.384	0.02	0.443	0.807	0.364	0.041	0.246	0.1
226	rs1618515	3	101569167	C	T	0.268	0.704	0.967	0.436	0.699	0.263	0.051	0.105	0.01
227	rs2316701	3	102080679	A	G	0.73	0.067	0.51	0.663	0.22	0.443	0.161	0.01	0.096
228	rs1449316	3	102648649	C	T	0.801	0.147	0.78	0.654	0.021	0.633	0.124	0	0.119
229	rs11927186	3	104138219	A	C	0.111	0.001	0.665	0.11	0.554	0.664	0.037	0.11	0.229
230	rs746546	3	110293214	C	T	0.173	0.932	0.681	0.759	0.508	0.251	0.143	0.081	0.01
231	rs11713100	3	112009941	C	T	0.053	0.397	0.774	0.344	0.721	0.377	0.074	0.188	0.031
232	rs1462309	3	112533399	G	T	0.158	0.603	0.963	0.445	0.805	0.36	0.069	0.161	0.021
233	rs10511323	3	115376990	A	G	0.801	0.291	0.942	0.51	0.141	0.651	0.062	0.003	0.09
234	rs1991744	3	118399290	A	G	0.659	0.412	0.066	0.247	0.593	0.346	0.014	0.141	0.07
235	rs10511403	3	122806155	A	G	0.08	0.73	0.009	0.65	0.071	0.721	0.15	0.016	0.232
236	rs9864907	3	123356123	C	T	0.763	0.098	0.506	0.665	0.257	0.408	0.146	0.013	0.075
237	rs2700392	3	125197672	A	C	0.995	0.107	0.339	0.888	0.656	0.232	0.206	0.084	0.032
238	rs1920623	3	125884382	A	C	0.066	0.769	0.412	0.703	0.346	0.357	0.174	0.07	0.027
239	rs10470322	3	128254303	A	C	0.77	0.57	0.187	0.2	0.583	0.383	0.008	0.095	0.051
240	rs2981034	3	130057283	A	C	0.354	0.993	0.393	0.639	0.039	0.6	0.079	0.001	0.067
241	rs2174944	3	132169607	C	T	0.168	0.227	0.854	0.059	0.686	0.627	0.002	0.126	0.097
242	rs1568337	3	142860020	C	T	0.907	0.843	0.193	0.064	0.714	0.65	0.001	0.126	0.11
243	rs10935751	3	151887660	C	T	0.296	0.259	0.875	0.037	0.579	0.616	0.001	0.075	0.088
244	rs11914598	3	152573653	A	G	0.819	0.656	0.249	0.163	0.57	0.407	0.005	0.08	0.047
245	rs6800966	3	154558660	C	T	0.947	0.322	0.799	0.625	0.148	0.477	0.08	0.003	0.052
246	rs9867313	3	155750311	A	C	0.739	0.077	0.726	0.662	0.013	0.649	0.155	0	0.151
247	rs2886905	3	162485388	A	G	0.354	0.809	0.961	0.455	0.607	0.152	0.046	0.073	0.003
248	rs374501	3	163019143	G	T	0.903	0.342	0.551	0.561	0.352	0.209	0.066	0.022	0.012
249	rs16834101	3	163719648	A	G	0.969	0.244	0.959	0.725	0.01	0.715	0.116	0	0.114
250	rs1968824	3	165909976	A	G	0.677	0.008	0.632	0.669	0.045	0.624	0.215	0	0.2
251	rs1355535	3	167189549	G	T	0.735	0.614	0.096	0.121	0.639	0.518	0.003	0.139	0.105
252	rs12491503	3	168100895	A	G	0.348	0.328	0.945	0.02	0.597	0.617	0	0.072	0.078
253	rs2106124	3	170991609	A	G	0.261	0.988	0.852	0.727	0.591	0.136	0.113	0.083	0.003
254	rs3850181	3	173485649	A	G	0.053	0.152	0.62	0.099	0.567	0.468	0.012	0.14	0.076
255	rs713177	3	181400796	C	T	0.792	0.211	0.784	0.581	0.008	0.573	0.09	0	0.088
256	rs2872603	3	185497175	C	T	0.942	0.917	0.216	0.025	0.726	0.701	0	0.123	0.117
257	rs4687113	3	186181540	A	G	0.124	0.832	0.126	0.708	0.002	0.706	0.147	0	0.146
258	rs7633265	3	197362000	A	G	0.469	0.99	0.792	0.521	0.323	0.198	0.048	0.021	0.006
259	rs11729112	4	5416760	A	C	0.119	0.664	0.938	0.545	0.819	0.274	0.104	0.18	0.012
260	rs10014876	4	9671947	A	G	0.725	0.609	0.032	0.116	0.693	0.577	0.003	0.196	0.159
261	rs12504391	4	13149616	C	T	0.739	0.179	0.907	0.56	0.168	0.728	0.092	0.004	0.133
262	rs12502866	4	14905932	A	G	0.851	0.26	0.163	0.591	0.688	0.097	0.083	0.128	0.006
263	rs207687	4	16884794	C	T	0.049	0.466	0.699	0.417	0.65	0.233	0.098	0.169	0.012
264	rs13109231	4	22468671	A	G	0.279	0.617	0.949	0.338	0.67	0.332	0.033	0.097	0.018
265	rs646314	4	24330734	C	T	0.181	0.798	0.185	0.617	0.004	0.613	0.105	0	0.103
266	rs2324648	4	25073625	C	T	0.906	0.887	0.318	0.019	0.588	0.569	0	0.074	0.07
267	rs10000609	4	25643128	A	G	0.969	0.688	0.189	0.281	0.78	0.499	0.012	0.144	0.075
268	rs10000992	4	27233263	C	T	0.588	0.085	0.802	0.503	0.214	0.717	0.105	0.008	0.167
269	rs10027083	4	32437395	A	G	0.366	0.975	0.813	0.609	0.447	0.162	0.072	0.043	0.004
270	rs317071	4	35691913	A	G	0.677	0.424	0.107	0.253	0.57	0.317	0.015	0.115	0.051
271	rs2890698	4	40072448	G	T	0.761	0.388	0.138	0.373	0.623	0.25	0.031	0.119	0.031
272	rs11724532	4	44473105	C	T	0.168	0.515	0.912	0.347	0.744	0.397	0.046	0.141	0.028
273	rs1858410	4	46099170	G	T	0.827	0.82	0.304	0.007	0.523	0.516	0	0.063	0.062
274	rs13150235	4	48007279	C	T	0.575	0.041	0.246	0.534	0.329	0.205	0.138	0.034	0.041
275	rs309883	4	48667700	A	G	0.124	0.635	0.666	0.511	0.542	0.031	0.094	0.102	0
276	rs12502614	4	52391549	A	G	0.689	0.864	0.168	0.175	0.521	0.696	0.005	0.085	0.128
277	rs7679852	4	57021163	C	T	0.394	0.993	0.722	0.599	0.328	0.271	0.067	0.024	0.011
278	rs1860625	4	58217567	A	G	0.204	0.274	0.815	0.07	0.611	0.541	0.003	0.098	0.07
279	rs1598052	4	59621762	C	T	0.679	0.076	0.339	0.603	0.34	0.263	0.139	0.029	0.045
280	rs9990553	4	63180985	C	T	0.199	0.881	0.675	0.682	0.476	0.206	0.116	0.068	0.007
281	rs10022223	4	69665417	A	G	0.85	0.895	0.232	0.045	0.618	0.663	0	0.094	0.104
282	rs1835828	4	71042500	A	C	0.845	0.24	0.837	0.605	0.008	0.597	0.089	0	0.088
283	rs12504695	4	74841151	C	T	0.221	0.892	0.829	0.671	0.608	0.063	0.108	0.094	0.001
284	rs4568308	4	76215049	A	G	0.146	0.78	0.234	0.634	0.088	0.546	0.119	0.005	0.077
285	rs10004356	4	78325465	A	G	0.518	0.009	0.352	0.509	0.166	0.343	0.16	0.008	0.105
286	rs10019349	4	83625544	C	T	0.804	0.297	0.991	0.507	0.187	0.694	0.061	0.005	0.099
287	rs385194	4	86096585	A	G	0.301	0.816	0.984	0.515	0.683	0.168	0.062	0.096	0.004
288	rs10029339	4	88046569	A	G	0.199	0.07	0.718	0.129	0.519	0.648	0.016	0.078	0.155
289	rs11097328	4	93539227	C	T	0.261	0.897	0.805	0.636	0.544	0.092	0.092	0.073	0.001
290	rs10000957	4	94980260	C	T	0.912	0.996	0.309	0.084	0.603	0.687	0.001	0.078	0.095
291	rs1985147	4	98109064	C	T	0.146	0.456	0.866	0.31	0.72	0.41	0.042	0.142	0.032
292	rs35632782	4	99343018	C	T	0	0.006	0.636	0.006	0.636	0.63	0.002	0.22	0.206
293	rs1881157	4	100656576	A	G	0.781	0.683	0.088	0.098	0.693	0.595	0.002	0.159	0.13
294	rs2723055	4	103298868	C	T	0.866	0.77	0.336	0.096	0.53	0.434	0.001	0.06	0.044
295	rs11932853	4	113221687	C	T	0.323	0.928	0.183	0.605	0.14	0.745	0.076	0.01	0.137
296	rs2374223	4	115785108	A	C	0.111	0.274	0.771	0.163	0.66	0.497	0.018	0.139	0.062
297	rs7677423	4	118665287	A	G	0.478	0.996	0.741	0.518	0.263	0.255	0.047	0.014	0.009
298	rs2647130	4	126676309	C	T	0.721	0.17	0.682	0.551	0.039	0.512	0.092	0	0.083
299	rs11099027	4	131621161	C	T	0.969	0.511	0.171	0.458	0.798	0.34	0.036	0.154	0.044
300	rs11945492	4	133768336	A	G	0.332	0.693	0.92	0.361	0.588	0.227	0.032	0.072	0.008
301	rs4425392	4	134288085	C	T	0.004	0.636	0.103	0.632	0.099	0.533	0.21	0.029	0.107
302	rs16998180	4	136050966	C	T	0.306	0.924	0.691	0.618	0.385	0.233	0.081	0.038	0.008
303	rs4645267	4	136934225	A	G	0.292	0.823	0.488	0.531	0.196	0.335	0.066	0.012	0.022
304	rs10016497	4	141996818	A	G	0.823	0.725	0.13	0.098	0.693	0.595	0.002	0.14	0.114
305	rs4619836	4	145214353	A	G	0.296	0.59	0.83	0.294	0.534	0.24	0.025	0.066	0.01
306	rs11728240	4	145995904	A	G	0.084	0.084	0.668	0	0.584	0.584	0	0.129	0.129
307	rs4624674	4	146577722	C	T	0.124	0.561	0.737	0.437	0.613	0.176	0.075	0.121	0.006
308	rs17614025	4	149216396	A	G	0.049	0.518	0.942	0.469	0.893	0.424	0.113	0.246	0.031
309	rs11938228	4	155279767	A	C	0.296	0.822	0.121	0.526	0.175	0.701	0.064	0.019	0.146
310	rs1902212	4	160544693	A	G	0.146	0.434	0.85	0.288	0.704	0.416	0.037	0.138	0.034
311	rs12500089	4	163816069	C	T	0.261	0.299	0.885	0.038	0.624	0.586	0.001	0.09	0.076
312	rs10517771	4	164396999	A	G	0.296	0.834	0.098	0.538	0.198	0.736	0.067	0.026	0.166
313	rs35646569	4	168524903	A	G	0.947	0.691	0.368	0.256	0.579	0.323	0.01	0.066	0.025
314	rs1459157	4	174026732	C	T	0.301	0.411	0.986	0.11	0.685	0.575	0.004	0.096	0.061
315	rs1026505	4	174580752	A	G	0.283	0.208	0.815	0.075	0.532	0.607	0.003	0.067	0.096
316	rs2086477	4	175100632	A	C	0.469	0.981	0.883	0.512	0.414	0.098	0.046	0.032	0.001
317	rs11133030	4	175801820	A	G	0.062	0.004	0.625	0.058	0.563	0.621	0.016	0.134	0.207
318	rs10018184	4	177731720	A	C	0.097	0.747	0.418	0.65	0.321	0.329	0.142	0.054	0.024
319	rs11723785	4	178892562	C	T	0.796	0.218	0.091	0.578	0.705	0.127	0.087	0.161	0.013
320	rs13105926	4	180692706	A	G	0.066	0.746	0.072	0.68	0.006	0.674	0.167	0	0.162
321	rs10013059	4	181195422	A	G	0.903	0.54	0.309	0.363	0.594	0.231	0.023	0.076	0.016
322	rs2545258	4	182383675	A	G	0.115	0.311	0.743	0.196	0.628	0.432	0.023	0.128	0.046
323	rs2045405	4	183780764	C	T	0.115	0.837	0.689	0.722	0.574	0.148	0.155	0.114	0.004
324	rs1877288	4	185089621	A	G	1	0.998	0.28	0.002	0.72	0.718	0	0.107	0.107
325	rs11722344	4	185606446	C	T	0.189	0.001	0.695	0.188	0.506	0.694	0.063	0.077	0.237
326	rs11732071	4	190878164	C	T	0.783	0.088	0.302	0.695	0.481	0.214	0.159	0.055	0.031
327	rs275466	5	7590575	A	G	0.053	0.686	0.232	0.633	0.179	0.454	0.161	0.03	0.059
328	rs10076745	5	8895517	A	G	0.788	0.999	0.284	0.211	0.504	0.715	0.006	0.062	0.106
329	rs2963894	5	10166245	A	G	0.23	0.351	0.86	0.121	0.63	0.509	0.006	0.097	0.055
330	rs13163249	5	13188508	A	G	0.173	0.436	0.911	0.263	0.738	0.475	0.029	0.138	0.043
331	rs10491239	5	13693617	C	T	0.04	0.002	0.603	0.038	0.563	0.601	0.01	0.148	0.203
332	rs42206	5	14804055	C	T	0.35	0.381	0.93	0.031	0.58	0.549	0	0.068	0.059
333	rs12521185	5	16096001	A	G	0.164	0.725	0	0.561	0.164	0.725	0.096	0.057	0.251
334	rs12109816	5	20072214	C	T	0.133	0.347	0.852	0.214	0.719	0.505	0.025	0.146	0.055
335	rs1435984	5	20626280	C	T	0.049	0.079	0.658	0.03	0.609	0.579	0.002	0.156	0.13
336	rs10067306	5	21710397	A	G	0.237	0.147	0.785	0.09	0.548	0.638	0.005	0.077	0.12
337	rs13159483	5	23569503	C	T	0.819	0.167	0.323	0.652	0.496	0.156	0.118	0.056	0.013
338	rs12153202	5	24306440	C	T	0.698	0.302	0.041	0.396	0.657	0.261	0.04	0.177	0.056
339	rs11740209	5	26404554	C	T	0.367	0.145	0.877	0.222	0.51	0.732	0.025	0.054	0.146
340	rs4867558	5	29063587	C	T	0.175	0.887	0.607	0.712	0.432	0.28	0.13	0.063	0.013
341	rs1352727	5	29954837	A	G	0.15	0.651	0.193	0.501	0.043	0.458	0.084	0.001	0.066
342	rs2173696	5	31087228	A	G	0.355	0.94	0.701	0.585	0.346	0.239	0.069	0.029	0.009
343	rs12697267	5	32807695	A	G	0.274	0.282	0.839	0.008	0.565	0.557	0	0.075	0.072
344	rs1173736	5	33354433	A	G	0.757	0.901	0.224	0.144	0.533	0.677	0.003	0.076	0.109
345	rs4437380	5	33930521	C	T	0.876	0.215	0.619	0.661	0.257	0.404	0.107	0.011	0.051
346	rs35389	5	34444529	A	G	0.987	0.011	0.154	0.976	0.833	0.143	0.315	0.17	0.037
347	rs13188664	5	35809534	C	T	0.686	0.049	0.603	0.637	0.083	0.554	0.164	0.001	0.139
348	rs10061157	5	37736273	A	G	0.65	0.548	0.093	0.102	0.557	0.455	0.002	0.117	0.089
349	rs1428252	5	38789736	G	T	0.097	0.447	0.866	0.35	0.769	0.419	0.061	0.176	0.034
350	rs10040777	5	40261722	A	G	0.067	0.746	0.216	0.679	0.149	0.53	0.166	0.021	0.077
351	rs587412	5	41661323	C	T	0.626	0.01	0.378	0.616	0.248	0.368	0.194	0.015	0.111
352	rs10039433	5	51239494	G	T	0.757	0.045	0.753	0.712	0.004	0.708	0.191	0	0.19
353	rs10940135	5	52043595	C	T	0.858	0.712	0.299	0.146	0.559	0.413	0.003	0.07	0.043
354	rs11740483	5	56260096	A	C	0.177	0.007	0.712	0.17	0.535	0.705	0.049	0.086	0.23
355	rs831847	5	56951342	A	G	0.221	0.885	0.43	0.664	0.209	0.455	0.107	0.017	0.04
356	rs6875401	5	63829173	C	T	0.58	0.007	0.519	0.573	0.061	0.512	0.184	0.001	0.163
357	rs251286	5	65616473	A	G	0.071	0.8	0.335	0.729	0.264	0.465	0.179	0.047	0.049
358	rs1532122	5	67631844	G	T	0.783	0.168	0.539	0.615	0.244	0.371	0.108	0.011	0.051
359	rs9293679	5	75746539	A	C	0.319	0.98	0.567	0.661	0.248	0.413	0.088	0.018	0.028
360	rs12657371	5	79705453	C	T	0.173	0.861	0.309	0.688	0.136	0.552	0.125	0.01	0.068
361	rs2541312	5	84105280	A	G	0.398	0.766	0.988	0.368	0.59	0.222	0.03	0.065	0.007
362	rs254652	5	87110407	G	T	0.088	0.803	0.278	0.715	0.19	0.525	0.165	0.026	0.066
363	rs26582	5	88274962	A	G	0.286	0.982	0.579	0.696	0.293	0.403	0.101	0.025	0.026
364	rs1511345	5	91120782	C	T	0.863	0.602	0.179	0.261	0.684	0.423	0.012	0.122	0.061
365	rs13189339	5	92359859	A	C	0.248	0.367	0.895	0.119	0.647	0.528	0.006	0.097	0.057
366	rs153897	5	94808931	A	G	0.133	0.818	0.239	0.685	0.106	0.579	0.137	0.008	0.084
367	rs1038492	5	97244183	A	G	0.385	0.224	0.934	0.161	0.549	0.71	0.011	0.059	0.117
368	rs1379552	5	111383709	C	T	0.216	0.792	0.305	0.576	0.089	0.487	0.088	0.004	0.056
369	rs1567337	5	115711206	A	G	0.167	0.328	0.861	0.161	0.694	0.533	0.013	0.128	0.062
370	rs6865116	5	120543017	A	G	0.847	0.096	0.604	0.751	0.243	0.508	0.171	0.01	0.102
371	rs331729	5	125413147	C	T	0.379	0.9	0.572	0.521	0.193	0.328	0.055	0.01	0.018
372	rs10519953	5	127282376	A	G	0.674	0.104	0.622	0.57	0.052	0.518	0.117	0.001	0.102
373	rs1862164	5	129043351	C	T	0.793	0.705	0.142	0.088	0.651	0.563	0.001	0.125	0.102
374	rs30645	5	129580715	C	T	0.602	0.389	0.097	0.213	0.505	0.292	0.011	0.102	0.047
375	rs1015565	5	130405969	G	T	0.155	0.004	0.718	0.151	0.563	0.714	0.046	0.098	0.239
376	rs2237059	5	132109796	C	T	0.858	0.518	0.041	0.34	0.817	0.477	0.021	0.228	0.12
377	rs1393082	5	135083355	A	C	0.339	0.534	0.979	0.195	0.64	0.445	0.011	0.081	0.033
378	rs11242390	5	138694271	A	C	0.327	0.212	0.856	0.115	0.529	0.644	0.006	0.061	0.104
379	rs953996	5	144919344	C	T	0.15	0.899	0.276	0.749	0.126	0.623	0.148	0.009	0.087
380	rs970456	5	145900463	A	C	0.867	0.126	0.673	0.741	0.194	0.547	0.155	0.006	0.103
381	rs4705167	5	147243784	C	T	0.616	0.017	0.422	0.599	0.194	0.405	0.18	0.009	0.116
382	rs13180336	5	148945090	A	G	0.235	0.961	0.502	0.726	0.267	0.459	0.118	0.025	0.037
383	rs9313442	5	156976206	C	T	0.969	0.261	0.959	0.708	0.01	0.698	0.109	0	0.106
384	rs17059514	5	160998740	A	G	0.022	0.654	0.027	0.632	0.005	0.627	0.186	0	0.179
385	rs10068788	5	164266675	A	G	0.925	0.244	0.685	0.681	0.24	0.441	0.106	0.009	0.055
386	rs10066478	5	164884940	A	G	0.257	0.862	0.143	0.605	0.114	0.719	0.086	0.008	0.143
387	rs262048	5	178552857	A	G	0.071	0.629	0.875	0.558	0.804	0.246	0.128	0.202	0.01
388	rs1038335	6	2978626	G	T	0.336	0.981	0.628	0.645	0.292	0.353	0.082	0.022	0.019
389	rs4613858	6	3610572	C	T	0.107	0.453	0.917	0.346	0.81	0.464	0.058	0.183	0.04
390	rs665723	6	7626569	C	T	0.239	0.801	0.446	0.562	0.207	0.355	0.08	0.016	0.026
391	rs11243305	6	9289502	C	T	0.799	0.055	0.687	0.744	0.112	0.632	0.194	0.002	0.159
392	rs214440	6	10219686	C	T	0.217	0.885	0.523	0.668	0.306	0.362	0.109	0.033	0.024
393	rs2039308	6	14506150	A	G	0.164	0.441	0.791	0.277	0.627	0.35	0.033	0.112	0.025
394	rs1291402	6	24013008	G	T	0.173	0.89	0.379	0.717	0.206	0.511	0.132	0.02	0.053
395	rs1150726	6	28390627	A	G	0.279	0.616	0.969	0.337	0.69	0.353	0.032	0.101	0.02
396	rs7761068	6	32321188	A	G	0.619	0.03	0.36	0.589	0.259	0.33	0.165	0.017	0.083
397	rs2499694	6	34953427	A	G	0.805	0.589	0.138	0.216	0.667	0.451	0.008	0.131	0.075
398	rs3734316	6	37949862	C	T	0.858	0.09	0.475	0.768	0.383	0.385	0.18	0.028	0.072
399	rs1077329	6	40618901	A	G	0.699	0.909	0.183	0.21	0.516	0.726	0.007	0.081	0.132
400	rs1028944	6	45758132	C	T	0.903	0.334	0.997	0.569	0.094	0.663	0.068	0.001	0.087
401	rs1687120	6	47425391	C	T	0.934	0.294	0.833	0.64	0.101	0.539	0.088	0.001	0.067
402	rs2912617	6	49565794	A	G	0.938	0.247	0.681	0.691	0.257	0.434	0.108	0.01	0.053
403	rs1013147	6	64036092	C	T	0.327	0.859	0.354	0.532	0.027	0.505	0.062	0	0.054
404	rs2818114	6	68924471	A	G	0.566	0.518	0.008	0.048	0.558	0.51	0.001	0.178	0.161
405	rs495823	6	71651506	A	G	0.478	0.993	0.688	0.515	0.21	0.305	0.046	0.01	0.014
406	rs9342962	6	73767624	A	G	0.916	0.237	0.65	0.679	0.266	0.413	0.107	0.011	0.05
407	rs3822960	6	74837309	C	T	0.274	0.827	0.64	0.553	0.366	0.187	0.073	0.038	0.006
408	rs4706577	6	75460524	C	T	0.088	0.63	0.301	0.542	0.213	0.329	0.115	0.031	0.03
409	rs4706636	6	78107510	C	T	0.327	0.992	0.739	0.665	0.412	0.253	0.088	0.041	0.009
410	rs6940982	6	82551144	G	T	0.159	0.687	0.35	0.528	0.191	0.337	0.089	0.018	0.028
411	rs194612	6	83397865	C	T	0.23	0.378	0.86	0.148	0.63	0.482	0.009	0.097	0.048
412	rs1321742	6	86914108	A	C	0.77	0.24	0.547	0.53	0.223	0.307	0.073	0.009	0.031
413	rs2798535	6	88560028	C	T	0.241	0.392	0.778	0.151	0.537	0.386	0.009	0.074	0.032
414	rs2474618	6	91222617	C	T	0.173	0.336	0.743	0.163	0.57	0.407	0.013	0.096	0.039
415	rs9404150	6	97547309	A	G	0.889	0.164	0.751	0.725	0.138	0.587	0.137	0.003	0.102
416	rs17057302	6	98087603	C	T	0.96	0.312	0.807	0.648	0.153	0.495	0.087	0.003	0.057
417	rs17062449	6	103000768	G	T	0.938	0.763	0.235	0.175	0.703	0.528	0.005	0.113	0.073
418	rs9485905	6	104979093	A	C	0.376	0.908	0.768	0.532	0.392	0.14	0.057	0.034	0.003
419	rs156233	6	105653145	C	T	0.845	0.755	0.123	0.09	0.722	0.632	0.001	0.151	0.127
420	rs1739759	6	107933158	A	G	0.389	0.93	0.465	0.541	0.076	0.465	0.057	0.002	0.04
421	rs9386654	6	108439044	A	G	0.173	0.827	0.243	0.654	0.07	0.584	0.116	0.003	0.084
422	rs1204788	6	117652060	A	G	0.805	0.486	0.107	0.319	0.698	0.379	0.02	0.151	0.065
423	rs11153824	6	120910889	G	T	0.159	0.788	0.695	0.629	0.536	0.093	0.114	0.091	0.001
424	rs9490529	6	123127887	A	G	0.221	0.79	0.502	0.569	0.281	0.288	0.085	0.028	0.016
425	rs4962262	6	123903977	C	T	0.181	0.884	0.249	0.703	0.068	0.635	0.126	0.003	0.094
426	rs2626117	6	124992762	C	T	0.174	0.18	0.858	0.006	0.684	0.678	0	0.124	0.121
427	rs11154596	6	131275160	A	G	0.863	0.185	0.409	0.678	0.454	0.224	0.119	0.041	0.022
428	rs11154872	6	137353119	A	G	0.876	0.838	0.154	0.038	0.722	0.684	0	0.14	0.13
429	rs362949	6	147051338	C	T	0.04	0.228	0.752	0.188	0.712	0.524	0.037	0.195	0.074
430	rs1881826	6	148980001	A	G	0.115	0.795	0.144	0.68	0.029	0.651	0.143	0.001	0.124
431	rs1124264	6	152535230	A	G	0.885	0.222	0.967	0.663	0.082	0.745	0.106	0.001	0.126
432	rs1324452	6	153107180	G	T	0.655	0.324	0.062	0.331	0.593	0.262	0.029	0.143	0.049
433	rs12529269	6	153955588	A	G	0.969	0.316	0.863	0.653	0.106	0.547	0.087	0.002	0.066
434	rs4708937	6	158351724	C	T	0.779	0.183	0.564	0.596	0.215	0.381	0.099	0.009	0.051
435	rs2180051	6	160167239	C	T	0.283	0.99	0.525	0.707	0.242	0.465	0.104	0.018	0.036
436	rs1041633	6	163639867	C	T	0.845	0.224	0.539	0.621	0.306	0.315	0.096	0.017	0.034
437	rs6924339	6	165633951	G	T	0.924	0.251	0.757	0.673	0.167	0.506	0.102	0.004	0.066
438	rs2184730	6	168325881	C	T	0.314	0.933	0.689	0.619	0.375	0.244	0.08	0.036	0.009
439	rs12532693	7	7903881	C	T	0.332	0.16	0.891	0.172	0.559	0.731	0.015	0.066	0.14
440	rs10237701	7	9136323	C	T	0.562	0.61	0.027	0.048	0.535	0.583	0	0.149	0.165
441	rs1514881	7	11136022	C	T	0.746	0.041	0.484	0.705	0.262	0.443	0.192	0.014	0.11
442	rs1526520	7	12274700	A	G	0.633	0.574	0.029	0.059	0.604	0.545	0.001	0.17	0.151
443	rs12533562	7	16398119	A	G	0.188	0.187	0.73	0.001	0.542	0.543	0	0.085	0.086
444	rs10248814	7	20338283	G	T	0.735	0.518	0.089	0.217	0.646	0.429	0.009	0.145	0.084
445	rs206198	7	21365299	A	G	0.412	0.912	0.78	0.5	0.368	0.132	0.048	0.029	0.003
446	rs10261739	7	29158882	G	T	0.164	0.005	0.724	0.159	0.56	0.719	0.047	0.095	0.237
447	rs10224888	7	32144180	C	T	0.633	0.833	0.123	0.2	0.51	0.71	0.007	0.094	0.148
448	rs10246132	7	36658710	A	C	0.867	0.525	0.195	0.342	0.672	0.33	0.021	0.115	0.039
449	rs1860521	7	38693615	C	T	0.996	0.994	0.307	0.002	0.689	0.687	0	0.096	0.095
450	rs260368	7	47126646	A	C	0.836	0.388	0.187	0.448	0.649	0.201	0.042	0.111	0.018
451	rs10250415	7	49179509	C	T	0.311	0.517	0.871	0.206	0.56	0.354	0.013	0.069	0.023
452	rs11238355	7	51055531	A	G	0.841	0.915	0.217	0.074	0.624	0.698	0.001	0.098	0.116
453	rs2010269	7	51857965	C	T	0.761	0.403	0.132	0.358	0.629	0.271	0.028	0.122	0.036
454	rs1035042	7	53157614	A	G	0.243	0.184	0.914	0.059	0.671	0.73	0.002	0.104	0.132
455	rs10247143	7	54186701	G	T	0.748	0.139	0.609	0.609	0.139	0.47	0.115	0.004	0.08
456	rs11238298	7	55123565	C	T	0.381	0.327	0.907	0.054	0.526	0.58	0.001	0.055	0.071
457	rs10215180	7	62308711	C	T	0.21	0.182	0.838	0.028	0.628	0.656	0	0.101	0.114
458	rs11978034	7	64907258	C	T	0.688	0.722	0.049	0.034	0.639	0.673	0	0.165	0.176
459	rs10429063	7	70279581	A	G	0.911	0.223	0.864	0.688	0.047	0.641	0.112	0	0.101
460	rs10271414	7	70915454	A	G	0.925	0.463	0.204	0.462	0.721	0.259	0.039	0.125	0.026
461	rs3898649	7	75519030	A	G	0.235	0.519	0.93	0.284	0.695	0.411	0.027	0.111	0.029
462	rs2110871	7	78342667	A	G	0.301	0.512	0.93	0.211	0.629	0.418	0.014	0.084	0.031
463	rs1990432	7	78997176	A	G	0.208	0.542	0.899	0.334	0.691	0.357	0.038	0.116	0.022
464	rs7783895	7	79593672	A	G	0.863	0.098	0.424	0.765	0.439	0.326	0.175	0.038	0.055
465	rs10277713	7	80225702	C	T	0.765	0.23	0.905	0.535	0.14	0.675	0.076	0.003	0.107
466	rs10245061	7	86185973	G	T	0.58	0.667	0.053	0.087	0.527	0.614	0.002	0.128	0.155
467	rs1202283	7	87562543	A	G	0.606	0.372	0	0.234	0.606	0.372	0.014	0.21	0.129
468	rs6951051	7	90012335	A	G	0.783	0.158	0.763	0.625	0.02	0.605	0.113	0	0.108
469	rs6957986	7	90596172	A	G	0.783	0.202	0.623	0.581	0.16	0.421	0.091	0.005	0.056
470	rs13239130	7	92359826	C	T	0.681	0.448	0.062	0.233	0.619	0.386	0.012	0.151	0.082
471	rs2519654	7	93475561	A	G	0.602	0.077	0.028	0.525	0.574	0.049	0.115	0.161	0.006
472	rs10953109	7	94323924	A	G	0.035	0.419	0.681	0.384	0.646	0.262	0.096	0.178	0.016
473	rs1830245	7	95350898	A	G	0.301	0.932	0.379	0.631	0.078	0.553	0.085	0.002	0.06
474	rs12155512	7	95977904	A	G	0.637	0.15	0.125	0.487	0.512	0.025	0.081	0.094	0.001
475	rs2023783	7	97589704	A	G	0.779	0.524	0.102	0.255	0.677	0.422	0.013	0.147	0.078
476	rs1727138	7	100719050	C	T	0.746	0.16	0.675	0.586	0.071	0.515	0.103	0.001	0.085
477	rs10251993	7	103461210	C	T	1	0.999	0.371	0.001	0.629	0.628	0	0.075	0.075
478	rs4727586	7	104875913	C	T	0.049	0.865	0.422	0.816	0.373	0.443	0.221	0.085	0.039
479	rs10252992	7	110447291	A	C	0.035	0.004	0.58	0.031	0.545	0.576	0.007	0.146	0.191
480	rs1448345	7	115122202	A	G	0.823	0.36	0.125	0.463	0.698	0.235	0.047	0.144	0.03
481	rs1880158	7	118700333	A	G	0.907	0.753	0.27	0.154	0.637	0.483	0.004	0.091	0.059
482	rs2707500	7	121504518	A	G	0.942	0.848	0.228	0.094	0.714	0.62	0.001	0.117	0.095
483	rs1206367	7	123766717	C	T	0.469	0.396	0.975	0.073	0.506	0.579	0.002	0.045	0.063
484	rs1012347	7	126072044	C	T	0.805	0.81	0.135	0.005	0.67	0.675	0	0.132	0.134
485	rs2167272	7	129866545	A	G	0.792	0.09	0.453	0.702	0.339	0.363	0.161	0.023	0.067
486	rs727359	7	139804299	C	T	0.186	0.864	0.545	0.678	0.359	0.319	0.119	0.046	0.018
487	rs1108250	7	141429438	A	G	0.433	0.973	0.689	0.54	0.256	0.284	0.053	0.015	0.012
488	rs1009848	7	142501804	A	G	0.681	0.812	0.123	0.131	0.558	0.689	0.003	0.107	0.142
489	rs6945924	7	143327183	C	T	0.977	0.24	0.867	0.737	0.11	0.627	0.12	0.002	0.094
490	rs7802599	7	149598919	A	C	0.867	0.11	0.858	0.757	0.009	0.748	0.167	0	0.164
491	rs11972506	7	150664561	C	T	0.673	0.089	0.837	0.584	0.164	0.748	0.126	0.004	0.174
492	rs2487161	7	151255989	C	T	0.115	0.934	0.604	0.819	0.489	0.33	0.182	0.091	0.018
493	rs10224793	7	151870005	C	T	0.876	0.784	0.241	0.092	0.635	0.543	0.001	0.096	0.076
494	rs10247334	7	152940901	C	T	0.119	0.002	0.677	0.117	0.558	0.675	0.037	0.108	0.228
495	rs2178638	7	156606282	A	C	0.177	0.88	0.455	0.703	0.278	0.425	0.128	0.032	0.034
496	rs13251344	8	3707384	A	G	0.227	0.966	0.238	0.739	0.011	0.728	0.123	0	0.118
497	rs11780213	8	5454564	G	T	0.614	0.101	0.83	0.513	0.216	0.729	0.102	0.008	0.163
498	rs11995470	8	10888865	A	G	0.996	0.683	0.236	0.313	0.76	0.447	0.015	0.126	0.057
499	rs1155204	8	13948127	C	T	0.088	0.816	0.411	0.728	0.323	0.405	0.169	0.057	0.034
500	rs12677824	8	17071223	A	C	0.054	0.479	0.936	0.425	0.882	0.457	0.097	0.238	0.038
501	rs9325872	8	21045174	A	G	0.341	0.992	0.834	0.651	0.493	0.158	0.083	0.053	0.003
502	rs6989175	8	25731626	A	C	0.103	0.829	0.482	0.726	0.379	0.347	0.161	0.067	0.023
503	rs2958759	8	30697448	A	C	0.066	0.348	0.831	0.282	0.765	0.483	0.053	0.193	0.051
504	rs10087492	8	34910202	A	G	0.158	0.383	0.829	0.225	0.671	0.446	0.024	0.125	0.042
505	rs2702491	8	36675679	A	C	1	0.998	0.419	0.002	0.581	0.579	0	0.061	0.061
506	rs13258196	8	39127837	A	G	0.792	0.782	0.14	0.01	0.652	0.642	0	0.126	0.123
507	rs12678074	8	39704726	A	G	1	1	0.43	0	0.57	0.57	0	0.058	0.058
508	rs10958604	8	40245518	G	T	0.177	0.353	0.864	0.176	0.687	0.511	0.015	0.123	0.055
509	rs1917556	8	48221951	C	T	0.699	0.32	0.025	0.379	0.674	0.295	0.036	0.197	0.075
510	rs451034	8	51454425	C	T	0.049	0.197	0.741	0.148	0.692	0.544	0.024	0.182	0.084
511	rs1384830	8	52001703	C	T	0.058	0.235	0.768	0.177	0.71	0.533	0.029	0.181	0.075
512	rs1866694	8	62590966	A	C	0.137	0.64	0.912	0.503	0.775	0.272	0.088	0.16	0.012
513	rs4416815	8	63422998	C	T	0.192	0.294	0.813	0.102	0.621	0.519	0.005	0.103	0.063
514	rs1001537	8	71153370	C	T	0.876	0.316	0.982	0.56	0.106	0.666	0.069	0.002	0.09
515	rs10504696	8	80823052	A	G	0.142	0.206	0.871	0.064	0.729	0.665	0.003	0.146	0.111
516	rs2467778	8	81487030	A	G	0.827	0.323	0.813	0.504	0.014	0.49	0.057	0	0.055
517	rs10504739	8	83434460	A	C	1	0.856	0.423	0.144	0.577	0.433	0.003	0.06	0.037
518	rs285402	8	87313698	C	T	0.86	0.602	0.151	0.258	0.709	0.451	0.011	0.137	0.072
519	rs1994441	8	90425012	A	G	0.752	0.308	0.137	0.444	0.615	0.171	0.048	0.117	0.017
520	rs1352159	8	92649307	C	T	0.296	0.774	0.967	0.478	0.671	0.193	0.055	0.094	0.005
521	rs17686978	8	94582307	C	T	0.261	0.491	0.942	0.23	0.681	0.451	0.018	0.102	0.036
522	rs7003293	8	95128859	A	C	0.752	0.113	0.633	0.639	0.119	0.52	0.132	0.003	0.1
523	rs2470714	8	95755455	A	G	0.848	0.345	0.241	0.503	0.607	0.104	0.055	0.09	0.005
524	rs1968838	8	98810694	C	T	0.257	0.495	0.99	0.238	0.733	0.495	0.019	0.115	0.042
525	rs2512073	8	99489951	A	G	0.058	0.731	0.451	0.673	0.393	0.28	0.17	0.086	0.017
526	rs2669425	8	106187259	A	G	0.177	0.529	0.928	0.352	0.751	0.399	0.046	0.14	0.028
527	rs11988877	8	107305456	A	G	0.097	0.125	0.778	0.028	0.681	0.653	0.001	0.151	0.131
528	rs4431568	8	108462104	C	T	0.854	0.492	0.22	0.362	0.634	0.272	0.025	0.1	0.027
529	rs1031402	8	110037787	A	G	0.735	0.721	0.088	0.014	0.647	0.633	0	0.145	0.141
530	rs1673413	8	111483905	A	G	0.858	0.152	0.679	0.706	0.179	0.527	0.136	0.005	0.09
531	rs10111397	8	112560844	A	G	0.15	0.146	0.868	0.004	0.718	0.722	0	0.14	0.142
532	rs2353254	8	113751120	C	T	0.725	0.641	0.219	0.084	0.506	0.422	0.001	0.071	0.054
533	rs7829948	8	115795340	A	G	0.243	0.891	0.249	0.648	0.006	0.642	0.098	0	0.096
534	rs13439023	8	118190206	G	T	0.836	0.201	0.584	0.635	0.252	0.383	0.104	0.011	0.049
535	rs10955843	8	119307654	A	G	0.788	0.724	0.189	0.064	0.599	0.535	0.001	0.099	0.084
536	rs4242591	8	121553929	A	C	0.903	0.828	0.397	0.075	0.506	0.431	0.001	0.051	0.039
537	rs10089519	8	129665468	A	G	0.341	0.229	0.926	0.112	0.585	0.697	0.006	0.07	0.113
538	rs11780763	8	130186865	G	T	0.43	0.337	0.984	0.093	0.554	0.647	0.003	0.056	0.083
539	rs16905646	8	137883767	A	G	0.65	0.404	0.033	0.246	0.617	0.371	0.014	0.171	0.093
540	rs2318832	8	140735381	A	C	0.854	0.642	0.154	0.212	0.7	0.488	0.008	0.134	0.08
541	rs10964101	9	1979033	C	T	0.094	0.529	0.924	0.435	0.83	0.395	0.084	0.196	0.027
542	rs16913918	9	3756974	A	G	0.996	0.867	0.29	0.129	0.706	0.577	0.002	0.102	0.075
543	rs4490896	9	9935648	C	T	1	0.293	0.994	0.707	0.006	0.701	0.102	0	0.101
544	rs10959088	9	10480752	C	T	0.212	0.956	0.63	0.744	0.418	0.326	0.128	0.054	0.017
545	rs3737150	9	14002301	A	G	0.726	0.396	0.103	0.33	0.623	0.293	0.025	0.132	0.046
546	rs10963622	9	19393973	G	T	0.296	0.929	0.228	0.633	0.068	0.701	0.086	0.002	0.114
547	rs7872265	9	19915073	C	T	0.792	0.062	0.512	0.73	0.28	0.45	0.185	0.015	0.101
548	rs4977638	9	24715459	A	C	0.712	0.009	0.265	0.703	0.447	0.256	0.225	0.053	0.075
549	rs4978064	9	27223367	A	C	0.841	0.057	0.414	0.784	0.427	0.357	0.205	0.037	0.076
550	rs4480190	9	34990289	C	T	0.304	0.766	0.937	0.462	0.633	0.171	0.051	0.085	0.004
551	rs10758293	9	35921225	C	T	0.186	0.096	0.772	0.09	0.586	0.676	0.007	0.096	0.15
552	rs10511974	9	72323371	A	G	0.73	0.68	0.105	0.05	0.625	0.575	0	0.131	0.118
553	rs10869087	9	74579921	C	T	0.385	0.989	0.953	0.604	0.568	0.036	0.069	0.062	0
554	rs10869294	9	76604375	A	G	0.763	0.27	0.132	0.493	0.631	0.138	0.061	0.123	0.012
555	rs11138755	9	82986774	A	G	0.739	0.182	0.776	0.557	0.037	0.594	0.09	0	0.099
556	rs4509414	9	87200208	A	G	0.761	0.598	0.103	0.163	0.658	0.495	0.005	0.142	0.097
557	rs4291358	9	92146542	A	G	0.248	0.87	0.367	0.622	0.119	0.503	0.092	0.006	0.053
558	rs12337127	9	98548301	A	C	0.996	0.998	0.379	0.002	0.617	0.619	0	0.072	0.072
559	rs10818094	9	99706752	A	G	0.274	0.912	0.327	0.638	0.053	0.585	0.091	0.001	0.072
560	rs6586	9	100210484	C	T	0.668	0.128	0.241	0.54	0.427	0.113	0.1	0.052	0.009
561	rs188943	9	101822934	C	T	0.823	0.236	0.809	0.587	0.014	0.573	0.086	0	0.083
562	rs16919341	9	103723651	A	G	0.81	0.232	0.807	0.578	0.003	0.575	0.085	0	0.084
563	rs10991103	9	106468072	C	T	0.664	0.065	0.814	0.599	0.15	0.749	0.143	0.004	0.189
564	rs3005738	9	107481976	G	T	0.159	0.28	0.883	0.121	0.724	0.603	0.008	0.139	0.082
565	rs10115131	9	111571287	C	T	0.288	0.811	0.975	0.523	0.687	0.164	0.065	0.099	0.004
566	rs12339649	9	113079816	A	G	0.765	0.973	0.252	0.208	0.513	0.721	0.006	0.068	0.113
567	rs10980855	9	113608437	A	G	0.841	0.186	0.667	0.655	0.174	0.481	0.113	0.005	0.072
568	rs10981136	9	114702338	C	T	0.934	0.24	0.866	0.694	0.068	0.626	0.109	0.001	0.094
569	rs10759716	9	116632459	C	T	0.889	0.95	0.28	0.061	0.609	0.67	0.001	0.083	0.096
570	rs1335339	9	117290694	C	T	0.872	0.194	0.817	0.678	0.055	0.623	0.117	0	0.103
571	rs204505	9	118580682	C	T	0.761	0.429	0.132	0.332	0.629	0.297	0.024	0.122	0.041
572	rs1412521	9	121466324	A	G	0.705	0.609	0.019	0.096	0.686	0.59	0.002	0.207	0.175
573	rs10739594	9	123654235	C	T	0.456	0.961	0.274	0.505	0.182	0.687	0.046	0.011	0.101
574	rs10987129	9	128518729	A	C	0.85	0.26	0.732	0.59	0.118	0.472	0.083	0.002	0.058
575	rs10987444	9	129019579	A	C	0.752	0.976	0.251	0.224	0.501	0.725	0.007	0.065	0.114
576	rs7037029	9	131536838	A	G	0.726	0.081	0.527	0.645	0.199	0.446	0.148	0.008	0.091
577	rs10512416	9	134278599	A	G	0.916	0.357	1	0.559	0.084	0.643	0.064	0.001	0.079
578	rs4637976	9	135177441	C	T	0.77	0.651	0.089	0.119	0.681	0.562	0.002	0.155	0.121
579	rs460474	9	136387987	G	T	0.195	0.798	0.196	0.603	0.001	0.602	0.098	0	0.098
580	rs10795292	10	1394502	C	T	0.92	0.529	0.207	0.391	0.713	0.322	0.027	0.122	0.036
581	rs7918782	10	2532751	C	T	0.226	0.947	0.4	0.721	0.174	0.547	0.119	0.012	0.057
582	rs4491123	10	5720890	A	G	0.929	0.194	0.691	0.735	0.238	0.497	0.131	0.009	0.074
583	rs11254958	10	7514766	C	T	0.217	0.738	0.019	0.521	0.198	0.719	0.075	0.049	0.218
584	rs2801493	10	13301779	C	T	0.164	0.674	0.733	0.51	0.569	0.059	0.083	0.098	0.001
585	rs10906367	10	13817200	G	T	0.841	0.767	0.134	0.074	0.707	0.633	0.001	0.143	0.123
586	rs11254592	10	18398113	C	T	0.712	0.499	0.136	0.213	0.576	0.363	0.009	0.107	0.055
587	rs10740921	10	20353074	A	G	0.872	0.855	0.22	0.017	0.652	0.635	0	0.104	0.1
588	rs11012972	10	23025074	G	T	0.022	0	0.732	0.022	0.71	0.732	0.008	0.212	0.254
589	rs12243641	10	25397590	A	G	0.129	0.661	0.012	0.532	0.117	0.649	0.098	0.028	0.203
590	rs2367977	10	26537425	A	G	0.345	0.504	0.862	0.159	0.517	0.358	0.007	0.057	0.024
591	rs4749305	10	29130612	A	G	0.912	0.008	0.364	0.904	0.548	0.356	0.296	0.061	0.109
592	rs2370123	10	31454310	A	C	0.04	0.151	0.661	0.111	0.621	0.51	0.017	0.166	0.086
593	rs10764116	10	42439165	C	T	0.779	0.51	0.099	0.269	0.68	0.411	0.014	0.15	0.076
594	rs158378	10	43266301	C	T	0.761	0.503	0.095	0.258	0.666	0.408	0.013	0.147	0.076
595	rs1147958	10	44292854	C	T	0.248	0.354	0.805	0.106	0.557	0.451	0.005	0.078	0.045
596	rs10900107	10	44867968	C	T	0.022	0.058	0.613	0.036	0.591	0.555	0.004	0.172	0.134
597	rs10825819	10	58492250	A	G	0.219	0.711	0.883	0.492	0.664	0.172	0.068	0.107	0.005
598	rs7911953	10	61968148	G	T	0.058	0.805	0.113	0.747	0.055	0.692	0.193	0.005	0.147
599	rs16915963	10	63484920	A	G	0.212	0.848	0.36	0.636	0.148	0.488	0.102	0.01	0.051
600	rs224136	10	64558917	C	T	0.858	0.531	0.141	0.327	0.717	0.39	0.019	0.143	0.06
601	rs10995450	10	65468338	C	T	0.823	0.131	0.286	0.692	0.537	0.155	0.14	0.068	0.015
602	rs12416189	10	67163419	C	T	0	0.538	0	0.538	0	0.538	0.186	0	0.186
603	rs10997295	10	68609647	C	T	0.73	0.226	0.934	0.504	0.204	0.708	0.07	0.006	0.116
604	rs3125312	10	69670887	A	G	0.279	0.521	0.912	0.242	0.633	0.391	0.019	0.089	0.027
605	rs1900004	10	70444154	C	T	0.792	0.507	0.241	0.285	0.551	0.266	0.016	0.077	0.024
606	rs10762276	10	70945369	C	T	0.004	0.004	0.7	0	0.696	0.696	0	0.232	0.231
607	rs1118954	10	71519942	A	C	0.416	0.992	0.393	0.576	0.023	0.599	0.061	0	0.067
608	rs10762515	10	73845421	C	T	0.367	0.734	0.986	0.367	0.619	0.252	0.031	0.074	0.009
609	rs12644	10	74971000	C	T	0.906	0.874	0.183	0.032	0.723	0.691	0	0.131	0.123
610	rs2758960	10	78365473	C	T	0.217	0.837	0.868	0.62	0.651	0.031	0.097	0.105	0
611	rs12255425	10	83019508	A	G	0.827	0.64	0.163	0.187	0.664	0.477	0.006	0.122	0.076
612	rs2135803	10	83532447	A	G	0.066	0.675	0.107	0.609	0.041	0.568	0.145	0.002	0.115
613	rs12268765	10	87878666	A	G	0.085	0.596	0.316	0.511	0.231	0.28	0.108	0.035	0.022
614	rs1896527	10	88809113	A	G	0.336	0.408	0.932	0.072	0.596	0.524	0.002	0.073	0.053
615	rs11592638	10	90199318	A	C	0.717	0.268	0.173	0.449	0.544	0.095	0.053	0.089	0.005
616	rs10887831	10	90716344	C	T	0.916	0.336	0.726	0.58	0.19	0.39	0.07	0.006	0.037
617	rs12251257	10	92424714	A	G	0.796	0.906	0.247	0.11	0.549	0.659	0.002	0.076	0.1
618	rs4359141	10	100015914	A	G	0.186	0.841	0.311	0.655	0.125	0.53	0.113	0.008	0.063
619	rs10736126	10	100516712	A	G	0.545	0.029	0.65	0.516	0.105	0.621	0.142	0.002	0.176
620	rs11193528	10	109604791	A	G	0.053	0.714	0.399	0.661	0.346	0.315	0.169	0.075	0.023
621	rs1638643	10	120675586	C	T	0.796	0.148	0.165	0.648	0.631	0.017	0.122	0.113	0
622	rs10430633	10	121352650	C	T	0.741	0.902	0.226	0.161	0.515	0.676	0.004	0.072	0.109
623	rs12569630	10	122085174	A	G	0.451	0.674	0.996	0.223	0.545	0.322	0.011	0.053	0.016
624	rs10510109	10	124829803	G	T	0.535	0.033	0.623	0.502	0.088	0.59	0.134	0.002	0.162
625	rs10751753	10	125392451	A	G	0.116	0.22	0.759	0.104	0.643	0.539	0.008	0.132	0.079
626	rs9422941	10	127866923	A	G	0.862	0.117	0.344	0.745	0.518	0.227	0.16	0.057	0.029
627	rs4962514	10	128516527	A	G	0.022	0.633	0.532	0.611	0.51	0.101	0.179	0.146	0.002
628	rs2486971	10	129076185	A	G	0.097	0.355	0.788	0.258	0.691	0.433	0.039	0.154	0.042
629	rs11018388	10	129704218	A	G	0.624	0.715	0.045	0.091	0.579	0.67	0.002	0.149	0.178
630	rs1617763	10	131553641	A	G	0.892	0.881	0.163	0.011	0.729	0.718	0	0.139	0.136
631	rs10764919	10	132111425	A	G	0.553	0.002	0.018	0.551	0.535	0.016	0.186	0.158	0.004
632	rs1056812	11	966019	C	T	0.92	0.347	0.959	0.573	0.039	0.612	0.067	0	0.075
633	rs11030841	11	4072117	A	G	0.124	0.565	0.901	0.441	0.777	0.336	0.076	0.166	0.019
634	rs10742584	11	6090339	A	G	1	0.277	0.979	0.723	0.021	0.702	0.109	0	0.104
635	rs10839781	11	7998266	A	G	0.827	0.599	0.163	0.228	0.664	0.436	0.009	0.122	0.066
636	rs12360753	11	8693271	A	G	0.748	0.505	0.136	0.243	0.612	0.369	0.012	0.117	0.057
637	rs10769957	11	9198024	A	C	0.522	0.63	0.017	0.108	0.505	0.613	0.003	0.149	0.185
638	rs11021994	11	12178921	A	G	0.819	0.265	0.969	0.554	0.15	0.704	0.074	0.003	0.107
639	rs10500774	11	13208290	C	T	0.111	0.005	0.728	0.106	0.617	0.723	0.03	0.127	0.239
640	rs1026071	11	13745700	A	G	0.721	0.183	0.885	0.538	0.164	0.702	0.086	0.004	0.125
641	rs16932670	11	17378049	G	T	0.013	0.563	0.076	0.55	0.063	0.487	0.169	0.012	0.105
642	rs7479181	11	20696840	G	T	0.928	0.167	0.468	0.761	0.46	0.301	0.146	0.039	0.037
643	rs1808034	11	24942783	A	G	0.46	0.768	0.98	0.308	0.52	0.212	0.02	0.048	0.006
644	rs12049857	11	25518002	A	G	0.403	0.753	0.965	0.35	0.562	0.212	0.027	0.059	0.007
645	rs4300357	11	27071965	C	T	0.833	0.668	0.142	0.165	0.691	0.526	0.005	0.136	0.093
646	rs12271278	11	27761301	A	C	0.128	0.004	0.689	0.124	0.561	0.685	0.037	0.106	0.229
647	rs1491869	11	28788261	C	T	0.115	0.309	0.708	0.194	0.593	0.399	0.023	0.119	0.04
648	rs2860521	11	29307454	A	C	0.142	0.238	0.732	0.096	0.59	0.494	0.006	0.109	0.066
649	rs3924417	11	34124729	C	T	0.633	0.041	0.401	0.592	0.232	0.36	0.156	0.013	0.085
650	rs10768170	11	36410554	C	T	0.757	0.818	0.1	0.061	0.657	0.718	0.001	0.143	0.16
651	rs11034401	11	38066457	A	C	0.403	0.215	0.922	0.188	0.519	0.707	0.014	0.052	0.118
652	rs11034878	11	39313893	A	C	0.625	0.091	0.829	0.534	0.204	0.738	0.112	0.007	0.171
653	rs4491209	11	41131801	A	C	0.774	0.501	0.097	0.273	0.677	0.404	0.015	0.15	0.075
654	rs12576917	11	44053802	C	T	0.066	0.735	0.103	0.669	0.037	0.632	0.164	0.002	0.134
655	rs10838660	11	48014889	A	G	0.695	0.34	0.113	0.355	0.582	0.227	0.031	0.117	0.03
656	rs494374	11	60089470	A	G	0.314	0.99	0.695	0.676	0.381	0.295	0.092	0.037	0.013
657	rs2666559	11	64741319	G	T	0.286	0.763	0.926	0.477	0.64	0.163	0.056	0.089	0.004
658	rs603509	11	65863301	C	T	0.894	0.162	0.715	0.732	0.179	0.553	0.14	0.005	0.094
659	rs1790740	11	67488532	A	G	0.925	0.267	0.15	0.658	0.775	0.117	0.096	0.155	0.008
660	rs341087	11	72582958	A	C	0.327	0.975	0.862	0.648	0.535	0.113	0.084	0.062	0.002
661	rs688727	11	75642022	A	C	0.27	0.989	0.389	0.719	0.119	0.6	0.109	0.005	0.067
662	rs3019238	11	77561126	A	G	0.348	0.888	0.881	0.54	0.533	0.007	0.061	0.06	0
663	rs2458640	11	78062196	G	T	0.168	0.836	0.932	0.668	0.764	0.096	0.121	0.146	0.001
664	rs2253700	11	79655756	C	T	0.765	0.081	0.496	0.684	0.269	0.415	0.16	0.014	0.083
665	rs10751055	11	81622775	C	T	0.473	0.975	0.761	0.502	0.288	0.214	0.044	0.017	0.007
666	rs10897976	11	82559055	A	C	0.801	0.579	0.183	0.222	0.618	0.396	0.009	0.105	0.054
667	rs12294173	11	84523573	C	T	0.688	0.805	0.126	0.117	0.562	0.679	0.002	0.107	0.138
668	rs10751124	11	85583363	C	T	0.137	0.878	0.451	0.741	0.314	0.427	0.151	0.044	0.035
669	rs10792837	11	86433187	A	G	0.863	0.499	0.179	0.364	0.684	0.32	0.025	0.122	0.039
670	rs4488199	11	88324615	C	T	0.181	0.441	0.87	0.26	0.689	0.429	0.028	0.123	0.036
671	rs10830849	11	91945977	C	T	0.996	0.999	0.323	0.003	0.673	0.676	0	0.09	0.091
672	rs10830964	11	92446435	C	T	0.881	0.276	1	0.605	0.119	0.724	0.083	0.002	0.109
673	rs2097080	11	95523665	C	T	0.947	0.703	0.246	0.244	0.701	0.457	0.009	0.11	0.057
674	rs10501853	11	96053431	A	G	0.708	0.147	0.813	0.561	0.105	0.666	0.1	0.002	0.127
675	rs11217332	11	98949744	C	T	0.624	0.038	0.741	0.586	0.117	0.703	0.157	0.003	0.194
676	rs2726383	11	99679508	C	T	0.108	0.158	0.62	0.05	0.512	0.462	0.002	0.099	0.073
677	rs10895849	11	105475344	C	T	0.748	0.028	0.596	0.72	0.152	0.568	0.208	0.004	0.159
678	rs11213282	11	110206656	G	T	0	0.616	0.021	0.616	0.021	0.595	0.214	0.007	0.175
679	rs220859	11	115057114	C	T	0.699	0.012	0.344	0.687	0.355	0.332	0.216	0.031	0.097
680	rs2542063	11	116788886	A	G	0.777	0.396	0.056	0.381	0.721	0.34	0.032	0.186	0.072
681	rs10892167	11	117381245	A	C	0.965	0.982	0.337	0.017	0.628	0.645	0	0.079	0.082
682	rs10892882	11	122651945	A	G	0.836	0.98	0.292	0.144	0.544	0.688	0.003	0.068	0.098
683	rs17128251	11	124125357	A	G	0.27	0.384	0.844	0.114	0.574	0.46	0.005	0.078	0.044
684	rs11220045	11	125509285	C	T	0.326	0.893	0.34	0.567	0.014	0.553	0.068	0	0.064
685	rs10894207	11	130474620	C	T	0.832	0.184	0.839	0.648	0.007	0.655	0.112	0	0.113
686	rs10743939	12	8165032	A	G	0.788	0.794	0.094	0.006	0.694	0.7	0	0.156	0.158
687	rs11047443	12	9631334	C	T	0.761	0.117	0.175	0.644	0.586	0.058	0.132	0.099	0.003
688	rs10845220	12	11455778	C	T	0.08	0.017	0.633	0.063	0.553	0.616	0.011	0.122	0.186
689	rs10772835	12	15646195	A	G	1	0.999	0.346	0.001	0.654	0.653	0	0.083	0.083
690	rs10770658	12	20790587	A	G	0.653	0.035	0.745	0.618	0.092	0.71	0.17	0.002	0.199
691	rs4963929	12	26458707	A	C	0.801	0.094	0.591	0.707	0.21	0.497	0.159	0.008	0.1
692	rs12422959	12	28927714	G	T	0.982	0.462	0.997	0.52	0.015	0.535	0.048	0	0.05
693	rs1486341	12	37689848	A	C	0.107	0.651	0.963	0.544	0.856	0.312	0.108	0.197	0.015
694	rs4445677	12	38560592	G	T	0.452	0.558	0.984	0.106	0.532	0.426	0.003	0.05	0.03
695	rs11610493	12	41453448	A	G	0.708	0.126	0.866	0.582	0.158	0.74	0.112	0.004	0.155
696	rs11833302	12	42508989	C	T	0.142	0.811	0.166	0.669	0.024	0.645	0.13	0	0.116
697	rs10880641	12	43592461	C	T	0.19	0.757	0.017	0.567	0.173	0.74	0.091	0.042	0.227
698	rs7972347	12	44136923	A	G	0.903	0.177	0.735	0.726	0.168	0.558	0.133	0.004	0.092
699	rs10880801	12	44784115	C	T	0.394	0.989	0.545	0.595	0.151	0.444	0.066	0.006	0.033
700	rs2193662	12	45284697	G	T	0.089	0.4	0.861	0.311	0.772	0.461	0.054	0.182	0.043
701	rs2732455	12	47433714	C	T	0.142	0.843	0.32	0.701	0.178	0.523	0.138	0.018	0.061
702	rs2849266	12	49054606	A	G	0.934	0.192	0.105	0.742	0.829	0.087	0.133	0.19	0.007
703	rs10735825	12	49734822	C	T	0.058	0.576	0.888	0.518	0.83	0.312	0.123	0.219	0.017
704	rs10876792	12	54688471	C	T	0.934	0.999	0.313	0.065	0.621	0.686	0.001	0.081	0.094
705	rs10783793	12	56129281	A	C	0.788	0.774	0.191	0.014	0.597	0.583	0	0.098	0.094
706	rs2605430	12	58854507	C	T	0.345	0.635	0.856	0.29	0.511	0.221	0.022	0.056	0.008
707	rs1493321	12	59365745	A	C	0.978	0.955	0.42	0.023	0.558	0.535	0	0.057	0.053
708	rs10160940	12	60006722	A	G	0.354	0.447	0.944	0.093	0.59	0.497	0.003	0.07	0.045
709	rs10506428	12	61225824	A	C	0.894	0.374	0.984	0.52	0.09	0.61	0.055	0.001	0.071
710	rs12372119	12	62385219	A	G	0.841	0.902	0.202	0.061	0.639	0.7	0.001	0.105	0.12
711	rs11609829	12	63555314	A	G	0.705	0.189	0.898	0.516	0.193	0.709	0.079	0.006	0.126
712	rs11175885	12	64716136	A	G	0.071	0.672	0.879	0.601	0.808	0.207	0.14	0.203	0.007
713	rs1798096	12	70045770	A	G	0.112	0.92	0.547	0.808	0.435	0.373	0.18	0.078	0.024
714	rs3759171	12	71114682	A	G	0.73	0.033	0.032	0.697	0.698	0.001	0.196	0.198	0
715	rs10748257	12	73570344	C	T	0.027	0.003	0.636	0.024	0.609	0.633	0.005	0.173	0.212
716	rs10746132	12	75679105	A	G	0.664	0.766	0.078	0.102	0.586	0.688	0.002	0.132	0.162
717	rs1245770	12	78447348	A	C	0.71	0.824	0.132	0.114	0.578	0.692	0.002	0.109	0.139
718	rs1163038	12	80245371	C	T	0.823	0.706	0.127	0.117	0.696	0.579	0.002	0.142	0.111
719	rs11114844	12	81743042	A	G	0.129	0.75	0.459	0.621	0.33	0.291	0.121	0.049	0.018
720	rs10862690	12	84161293	A	C	0.066	0.603	0.045	0.537	0.021	0.558	0.124	0.001	0.143
721	rs1920716	12	90558991	G	T	0.911	0.761	0.265	0.15	0.646	0.496	0.003	0.094	0.062
722	rs10860548	12	99421852	C	T	0.451	0.994	0.34	0.543	0.111	0.654	0.052	0.004	0.084
723	rs10745915	12	101421894	A	G	0.814	0.995	0.289	0.181	0.525	0.706	0.005	0.065	0.103
724	rs12820008	12	102077334	A	C	0.239	0.378	0.91	0.139	0.671	0.532	0.008	0.104	0.057
725	rs10861273	12	104686246	A	G	0.46	0.989	0.691	0.529	0.231	0.298	0.049	0.012	0.013
726	rs4964596	12	106880063	A	G	0.254	0.902	0.419	0.648	0.165	0.483	0.096	0.01	0.045
727	rs10746113	12	107419039	G	T	0.353	0.237	0.86	0.116	0.507	0.623	0.006	0.055	0.094
728	rs10774834	12	110099119	C	T	0.367	0.989	0.296	0.622	0.071	0.693	0.074	0.002	0.099
729	rs10744777	12	111152058	C	T	0.394	0.653	1	0.259	0.606	0.347	0.016	0.068	0.018
730	rs3825205	12	111738523	G	T	0.929	0.7	0.247	0.229	0.682	0.453	0.008	0.105	0.056
731	rs2701106	12	113672107	C	T	0.376	0.983	0.641	0.607	0.265	0.342	0.07	0.017	0.018
732	rs10492263	12	114346768	A	C	0.195	0.117	0.696	0.078	0.501	0.579	0.005	0.075	0.114
733	rs1179947	12	121370209	A	G	0.796	0.338	0.072	0.458	0.724	0.266	0.048	0.177	0.047
734	rs2062488	12	122013881	C	T	0.761	0.641	0.216	0.12	0.545	0.425	0.003	0.081	0.055
735	rs838905	12	124388311	A	G	0.96	0.21	0.549	0.75	0.411	0.339	0.13	0.028	0.039
736	rs11058215	12	125010785	C	T	0.876	0.25	0.979	0.626	0.103	0.729	0.092	0.001	0.115
737	rs12425305	12	128846223	A	G	0.177	0.698	0.051	0.521	0.126	0.647	0.083	0.018	0.167
738	rs11060565	12	129366913	C	T	0.168	0.05	0.718	0.118	0.55	0.668	0.017	0.092	0.174
739	rs7976966	12	130020705	C	T	0.81	0.168	0.723	0.642	0.087	0.555	0.114	0.001	0.093
740	rs11148885	13	23764304	A	C	0.159	0.002	0.689	0.157	0.53	0.687	0.05	0.089	0.233
741	rs3950017	13	31423678	G	T	0.263	0.553	0.866	0.29	0.603	0.313	0.026	0.085	0.017
742	rs211233	13	32945971	C	T	0.889	0.656	0.21	0.233	0.679	0.446	0.009	0.113	0.06
743	rs2039003	13	40332062	C	T	1	0.998	0.473	0.002	0.527	0.525	0	0.048	0.048
744	rs2589316	13	43137557	G	T	0	0.727	0.072	0.727	0.072	0.655	0.252	0.025	0.156
745	rs1747109	13	45185022	A	G	0.907	0.627	0.129	0.28	0.778	0.498	0.013	0.164	0.089
746	rs1326469	13	47784283	C	T	0.088	0.31	0.817	0.222	0.729	0.507	0.033	0.169	0.059
747	rs978332	13	50712528	C	T	0.263	0.951	0.335	0.688	0.072	0.616	0.104	0.002	0.077
748	rs686321	13	52335399	C	T	0.164	0.667	0.516	0.503	0.352	0.151	0.082	0.048	0.005
749	rs9537938	13	58620248	A	G	0.743	0.19	0.352	0.553	0.391	0.162	0.088	0.036	0.012
750	rs1329699	13	60493599	C	T	0.27	0.922	0.294	0.652	0.024	0.628	0.094	0	0.085
751	rs4363749	13	64236536	A	G	0.96	0.638	0.254	0.322	0.706	0.384	0.016	0.109	0.043
752	rs1832237	13	64943251	A	G	0.394	0.946	0.496	0.552	0.102	0.45	0.059	0.003	0.036
753	rs9805627	13	65579971	A	G	0.743	0.009	0.706	0.734	0.037	0.697	0.236	0	0.224
754	rs1992744	13	69921512	A	G	0.761	0.659	0.259	0.102	0.502	0.4	0.002	0.065	0.045
755	rs1924381	13	71577801	C	T	0.898	0.338	0.072	0.56	0.826	0.266	0.066	0.208	0.047
756	rs7330007	13	72206902	C	T	0.372	0.98	0.673	0.608	0.301	0.307	0.071	0.022	0.014
757	rs3861128	13	77131233	A	G	0.726	0.521	0.097	0.205	0.629	0.424	0.008	0.136	0.08
758	rs9593251	13	77712721	C	T	0.783	0.155	0.288	0.628	0.495	0.133	0.115	0.059	0.01
759	rs2208938	13	79641199	C	T	0.35	0.76	0.988	0.41	0.638	0.228	0.039	0.079	0.007
760	rs2774070	13	84201351	A	G	0.239	0.794	0.436	0.555	0.197	0.358	0.079	0.015	0.026
761	rs7992214	13	87191878	A	G	0.31	0.813	0.471	0.503	0.161	0.342	0.058	0.008	0.023
762	rs2987276	13	90635705	A	G	0.363	0.997	0.535	0.634	0.172	0.462	0.077	0.008	0.035
763	rs8000160	13	93600086	C	T	0.915	0.401	0.467	0.514	0.448	0.066	0.052	0.037	0.001
764	rs9557024	13	98639816	A	G	0.173	0.783	0.757	0.61	0.584	0.026	0.105	0.099	0
765	rs7999348	13	99199677	A	G	0.783	0.144	0.2	0.639	0.583	0.056	0.121	0.092	0.002
766	rs10467272	13	101376071	A	G	0.221	0.863	0.187	0.642	0.034	0.676	0.102	0.001	0.118
767	rs1407572	13	101882808	C	T	0.938	0.29	0.788	0.648	0.15	0.498	0.09	0.003	0.06
768	rs332649	13	108143422	A	G	0.576	0.007	0.282	0.569	0.294	0.275	0.184	0.026	0.084
769	rs1151454	13	111586106	A	G	0.668	0.111	0.296	0.557	0.372	0.185	0.11	0.037	0.022
770	rs1713411	14	20062727	G	T	0.959	0.87	0.234	0.089	0.725	0.636	0.001	0.118	0.098
771	rs2293707	14	21682128	C	T	0.925	0.205	0.749	0.72	0.176	0.544	0.124	0.005	0.082
772	rs12433087	14	25939968	C	T	0.279	0.849	0.109	0.57	0.17	0.74	0.076	0.019	0.162
773	rs1191378	14	28406859	A	G	0.204	0.726	0.267	0.522	0.063	0.459	0.078	0.002	0.055
774	rs179524	14	31091189	A	C	0.761	0.259	0.435	0.502	0.326	0.176	0.065	0.022	0.011
775	rs1769630	14	34036687	A	C	0.788	0.183	0.465	0.605	0.323	0.282	0.101	0.021	0.032
776	rs11626914	14	35513350	A	G	0.704	0.081	0.146	0.623	0.558	0.065	0.142	0.1	0.005
777	rs395583	14	36219911	C	T	0.252	0.688	0.956	0.436	0.704	0.268	0.053	0.109	0.011
778	rs7140640	14	39416940	A	G	0.838	0.291	0.49	0.547	0.348	0.199	0.069	0.023	0.013
779	rs2899896	14	40009148	A	G	0.726	0.28	0.113	0.446	0.613	0.167	0.051	0.125	0.018
780	rs1782176	14	41770277	A	G	0.774	0.098	0.551	0.676	0.223	0.453	0.149	0.009	0.087
781	rs10498365	14	42275132	A	G	0.562	0.007	0.08	0.555	0.482	0.073	0.179	0.102	0.018
782	rs11845717	14	44290283	C	T	0.261	0.886	0.275	0.625	0.014	0.611	0.09	0	0.085
783	rs10131512	14	45406142	A	C	0.85	0.502	0.243	0.348	0.607	0.259	0.023	0.089	0.023
784	rs2792572	14	48376386	A	G	0.243	0.884	0.315	0.641	0.072	0.569	0.097	0.002	0.07
785	rs2776472	14	49585578	C	T	0.814	0.719	0.178	0.095	0.636	0.541	0.001	0.11	0.087
786	rs11157723	14	50265115	C	T	0.456	0.992	0.304	0.536	0.152	0.688	0.051	0.008	0.096
787	rs1888344	14	53878203	C	T	0.124	0.733	0.745	0.609	0.621	0.012	0.12	0.123	0
788	rs1152594	14	64310981	A	G	0.633	0.784	0.113	0.151	0.52	0.671	0.004	0.1	0.141
789	rs1256540	14	65456871	C	T	0.367	0.415	0.94	0.048	0.573	0.525	0.001	0.065	0.052
790	rs1476611	14	71246688	A	C	0.071	0.697	0.097	0.626	0.026	0.6	0.148	0.001	0.128
791	rs6574017	14	71889437	A	G	0.372	0.98	0.486	0.608	0.114	0.494	0.071	0.004	0.042
792	rs10130040	14	74321193	A	C	0.204	0.098	0.721	0.106	0.517	0.623	0.01	0.077	0.134
793	rs12898082	14	75984250	A	C	0.69	0.186	0.012	0.504	0.678	0.174	0.077	0.213	0.046
794	rs10131667	14	76496278	A	G	0.872	0.992	0.327	0.12	0.545	0.665	0.002	0.064	0.088
795	rs115569	14	83630515	C	T	0.96	0.364	0.87	0.596	0.09	0.506	0.069	0.001	0.053
796	rs2057116	14	85214800	C	T	0.183	0.531	0.828	0.348	0.645	0.297	0.044	0.111	0.016
797	rs12890229	14	85872479	A	C	0.075	0.799	0.36	0.724	0.285	0.439	0.175	0.051	0.043
798	rs1505172	14	86383660	C	T	0.739	0.233	0.138	0.506	0.601	0.095	0.069	0.113	0.006
799	rs1420810	14	87120657	A	G	0.09	0.09	0.784	0	0.694	0.694	0	0.158	0.158
800	rs12587003	14	88534113	C	T	0.245	0.338	0.957	0.093	0.712	0.619	0.004	0.113	0.077
801	rs2176077	14	90297454	C	T	0.023	0.09	0.656	0.067	0.633	0.566	0.011	0.185	0.121
802	rs10139084	14	93843203	G	T	0.396	0.979	0.63	0.583	0.234	0.349	0.064	0.013	0.019
803	rs11624336	14	96894922	A	G	0.812	0.086	0.399	0.726	0.413	0.313	0.169	0.036	0.055
804	rs6575700	14	98491457	A	G	0.095	0.896	0.545	0.801	0.45	0.351	0.187	0.087	0.022
805	rs11160530	14	99707988	A	G	0.013	0.637	0.331	0.624	0.318	0.306	0.193	0.092	0.025
806	rs11623386	14	100209779	A	G	0.743	0.006	0.268	0.737	0.475	0.262	0.243	0.058	0.081
807	rs11623574	14	102049216	A	G	0.901	0.794	0.246	0.107	0.655	0.548	0.002	0.099	0.076
808	rs2763529	14	103619632	G	T	0.885	0.775	0.181	0.11	0.704	0.594	0.002	0.127	0.099
809	rs936443	15	22858975	A	G	0.741	0.049	0.629	0.692	0.112	0.58	0.182	0.002	0.147
810	rs10152753	15	29109857	C	T	0.159	0.002	0.735	0.157	0.576	0.733	0.05	0.101	0.248
811	rs11857718	15	31005505	A	G	0.79	0.896	0.196	0.106	0.594	0.7	0.002	0.096	0.122
812	rs2684932	15	32730706	C	T	0.879	0.542	0.101	0.337	0.778	0.441	0.02	0.177	0.083
813	rs11853100	15	34321848	A	G	0.728	0.104	0.85	0.624	0.122	0.746	0.131	0.002	0.166
814	rs11073161	15	34993795	A	C	0.221	0.9	0.488	0.679	0.267	0.412	0.11	0.026	0.031
815	rs1679012	15	40527661	C	T	0.199	0.793	0.971	0.594	0.772	0.178	0.095	0.139	0.004
816	rs2706462	15	42932678	A	G	0.031	0.084	0.623	0.053	0.592	0.539	0.006	0.164	0.116
817	rs11852524	15	47645136	C	T	0.746	0.085	0.814	0.661	0.068	0.729	0.151	0.001	0.171
818	rs2414003	15	48168032	G	T	0.777	0.121	0.617	0.656	0.16	0.496	0.134	0.005	0.091
819	rs7172916	15	49290136	A	G	0.246	0.859	0.529	0.613	0.283	0.33	0.09	0.026	0.02
820	rs2440352	15	51067030	G	T	0.268	0.462	0.982	0.194	0.714	0.52	0.013	0.108	0.048
821	rs8025686	15	54574406	A	G	0.338	0.958	0.774	0.62	0.436	0.184	0.077	0.044	0.005
822	rs1115019	15	55082602	C	T	0.821	0.351	0.097	0.47	0.724	0.254	0.048	0.163	0.038
823	rs16977374	15	55697456	A	C	0.165	0.645	0.897	0.48	0.732	0.252	0.076	0.139	0.01
824	rs474875	15	57330498	G	T	0.323	0.964	0.811	0.641	0.488	0.153	0.083	0.054	0.003
825	rs8032921	15	60913044	C	T	0.867	0.175	0.628	0.692	0.239	0.453	0.125	0.01	0.068
826	rs1992620	15	61423931	C	T	0.424	0.984	0.88	0.56	0.456	0.104	0.057	0.041	0.001
827	rs12438118	15	65802025	G	T	0.783	0.144	0.858	0.639	0.075	0.714	0.121	0.001	0.141
828	rs2415047	15	67966454	A	C	0.871	0.3	0.142	0.571	0.729	0.158	0.073	0.146	0.014
829	rs11852401	15	71894730	A	G	0.196	0.471	0.807	0.275	0.611	0.336	0.029	0.1	0.022
830	rs12487	15	74190842	C	T	0.606	0.003	0.014	0.603	0.592	0.011	0.201	0.181	0.002
831	rs924285	15	75064655	A	G	0.174	0.779	0.402	0.605	0.228	0.377	0.104	0.023	0.031
832	rs2469202	15	75706635	A	G	0.841	0.252	0.469	0.589	0.372	0.217	0.084	0.027	0.017
833	rs2663921	15	79285850	C	T	0.719	0.005	0.411	0.714	0.308	0.406	0.236	0.021	0.13
834	rs4238528	15	79820230	A	G	0.189	0.581	0.829	0.392	0.64	0.248	0.052	0.109	0.011
835	rs16973457	15	82306579	C	T	0.442	0.953	0.718	0.511	0.276	0.235	0.048	0.017	0.008
836	rs1017757	15	86974140	A	G	0.911	0.994	0.318	0.083	0.593	0.676	0.001	0.075	0.091
837	rs4932206	15	87670737	A	G	0.942	0.133	0.217	0.809	0.725	0.084	0.171	0.122	0.005
838	rs2002739	15	89263410	C	T	0.746	0.007	0.737	0.739	0.009	0.73	0.241	0	0.238
839	rs11630692	15	90959099	C	T	0.897	0.941	0.235	0.044	0.662	0.706	0	0.103	0.114
840	rs12900387	15	95542747	C	T	0.624	0.076	0.162	0.548	0.462	0.086	0.122	0.072	0.008
841	rs11854411	15	96049742	A	G	0.302	0.475	0.877	0.173	0.575	0.402	0.01	0.073	0.03
842	rs2028592	15	98951798	C	T	0.058	0.727	0.158	0.669	0.1	0.569	0.169	0.012	0.099
843	rs3176406	16	582611	A	G	1	0.998	0.348	0.002	0.652	0.65	0	0.082	0.082
844	rs17135888	16	3216870	G	T	0	0.005	0.574	0.005	0.574	0.569	0.002	0.199	0.187
845	rs12447421	16	3953468	C	T	0.393	0.941	0.207	0.548	0.186	0.734	0.058	0.015	0.127
846	rs2601831	16	4475558	C	T	0.876	0.666	0.156	0.21	0.72	0.51	0.007	0.139	0.085
847	rs10492754	16	7515289	C	T	0.173	0.721	0.003	0.548	0.17	0.718	0.09	0.053	0.241
848	rs13339072	16	16033976	A	G	0.261	0.901	0.728	0.64	0.467	0.173	0.093	0.057	0.005
849	rs11645375	16	19571695	A	G	0.708	0.599	0.032	0.109	0.676	0.567	0.002	0.191	0.155
850	rs6497456	16	20730568	C	T	0.022	0.778	0.689	0.756	0.667	0.089	0.227	0.197	0.001
851	rs2283551	16	24351820	A	C	0.827	0.165	0.726	0.662	0.101	0.561	0.12	0.002	0.095
852	rs195867	16	26865197	C	T	0.221	0.863	0.66	0.642	0.439	0.203	0.101	0.057	0.007
853	rs12447780	16	34218481	C	T	0.781	0.231	0.971	0.55	0.19	0.74	0.079	0.005	0.123
854	rs11648801	16	46344719	C	T	0.451	0.627	0.984	0.176	0.533	0.357	0.007	0.051	0.02
855	rs1004704	16	47654778	C	T	0.81	0.301	0.898	0.509	0.088	0.597	0.061	0.001	0.078
856	rs4598913	16	49261075	C	T	0.818	0.233	0.67	0.585	0.148	0.437	0.086	0.004	0.055
857	rs3912519	16	51369367	A	G	0.863	0.39	0.243	0.473	0.62	0.147	0.046	0.092	0.009
858	rs17322629	16	55502456	C	T	0.354	0.934	0.794	0.58	0.44	0.14	0.068	0.043	0.003
859	rs16961543	16	58766804	G	T	0.102	0.156	0.728	0.054	0.626	0.572	0.003	0.133	0.1
860	rs4785873	16	64887471	A	G	0.918	0.192	0.806	0.726	0.112	0.614	0.129	0.002	0.102
861	rs4783573	16	67782116	A	G	0.699	0.085	0.406	0.614	0.293	0.321	0.137	0.02	0.057
862	rs6416719	16	70458408	A	G	0.704	0.073	0.148	0.631	0.556	0.075	0.149	0.099	0.007
863	rs8051241	16	74280839	A	C	0.774	0.027	0.362	0.747	0.412	0.335	0.219	0.038	0.086
864	rs2615699	16	79995856	A	C	0.841	0.046	0.292	0.795	0.549	0.246	0.217	0.069	0.05
865	rs11150519	16	81528449	A	G	0.841	0.121	0.782	0.72	0.059	0.661	0.151	0.001	0.135
866	rs8063863	16	83377451	C	T	0.827	0.137	0.578	0.69	0.249	0.441	0.137	0.011	0.073
867	rs7196417	16	83968634	C	T	0.872	0.126	0.782	0.746	0.09	0.656	0.157	0.001	0.132
868	rs8050076	16	84516939	C	T	0.858	0.058	0.3	0.8	0.558	0.242	0.209	0.07	0.045
869	rs1687662	16	85095414	A	G	0.938	0.537	0.181	0.401	0.757	0.356	0.028	0.14	0.046
870	rs16942100	16	85642092	A	G	0.027	0.776	0.033	0.749	0.006	0.743	0.219	0	0.211
871	rs1019560	16	87360975	A	C	0.757	0.336	0.109	0.421	0.648	0.227	0.042	0.136	0.03
872	rs11861895	16	87921063	A	G	1	0.997	0.303	0.003	0.697	0.694	0	0.098	0.098
873	rs4790200	17	4713080	A	C	0.964	0.223	0.924	0.741	0.04	0.701	0.125	0	0.115
874	rs9893521	17	5288300	C	T	0.159	0.735	0.218	0.576	0.059	0.517	0.101	0.002	0.074
875	rs8075287	17	7766299	C	T	0.858	0.122	0.486	0.736	0.372	0.364	0.155	0.026	0.058
876	rs3826444	17	10471975	G	T	0.615	0.568	0.09	0.047	0.525	0.478	0	0.11	0.097
877	rs12452820	17	11612162	C	T	0.633	0.113	0.846	0.52	0.213	0.733	0.1	0.008	0.159
878	rs2954756	17	15705232	C	T	0.08	0.42	0.714	0.34	0.634	0.294	0.063	0.145	0.019
879	rs2041458	17	16327570	A	C	0	0.005	0.691	0.005	0.691	0.686	0.002	0.239	0.227
880	rs1472932	17	19301803	A	G	0.805	0.156	0.026	0.649	0.779	0.13	0.12	0.23	0.026
881	rs2066505	17	30457933	A	G	0.071	0.094	0.749	0.023	0.678	0.655	0.001	0.163	0.145
882	rs1383542	17	31358760	C	T	0.95	0.367	0.331	0.583	0.619	0.036	0.067	0.078	0
883	rs1014263	17	34925016	A	G	0.854	0.3	0.997	0.554	0.143	0.697	0.069	0.003	0.099
884	rs2303316	17	35476929	A	G	0.27	0.319	0.837	0.049	0.567	0.518	0.001	0.076	0.06
885	rs3923377	17	36084941	G	T	0.867	0.313	0.695	0.554	0.172	0.382	0.068	0.005	0.037
886	rs4473241	17	40411244	G	T	0.69	0.355	0.064	0.335	0.626	0.291	0.027	0.152	0.056
887	rs3110606	17	44805056	C	T	0.876	0.139	0.788	0.737	0.088	0.649	0.149	0.001	0.126
888	rs880043	17	46064940	C	T	0.92	0.246	0.56	0.674	0.36	0.314	0.104	0.022	0.032
889	rs764888	17	46801432	C	T	0.27	0.881	0.793	0.611	0.523	0.088	0.085	0.067	0.001
890	rs2191151	17	47382993	C	T	0.212	0.223	0.827	0.011	0.615	0.604	0	0.097	0.093
891	rs6504777	17	48487815	C	T	0.748	0.103	0.395	0.645	0.353	0.292	0.138	0.028	0.046
892	rs2270379	17	52883594	C	T	0.217	0.342	0.94	0.125	0.723	0.598	0.007	0.122	0.073
893	rs11079303	17	53497410	A	G	0.708	0.849	0.123	0.141	0.585	0.726	0.003	0.114	0.152
894	rs12601646	17	57222011	C	T	0.128	0.421	0.916	0.293	0.788	0.495	0.041	0.168	0.047
895	rs10515211	17	57822111	A	G	0.752	0.244	0.979	0.508	0.227	0.735	0.068	0.007	0.118
896	rs1034992	17	60878953	A	G	0.106	0.923	0.704	0.817	0.598	0.219	0.186	0.124	0.007
897	rs10445209	17	64481964	C	T	0.381	0.294	0.961	0.087	0.58	0.667	0.003	0.065	0.093
898	rs2215059	17	67249779	C	T	0.15	0.884	0.305	0.734	0.155	0.579	0.144	0.013	0.074
899	rs11077654	17	68969218	A	C	0.128	0.325	0.78	0.197	0.652	0.455	0.022	0.13	0.048
900	rs4789364	17	72943573	A	G	0.133	0.933	0.586	0.8	0.453	0.347	0.169	0.077	0.02
901	rs870355	17	74402459	A	G	0.611	0.046	0.385	0.565	0.226	0.339	0.144	0.013	0.076
902	rs7406828	17	77653047	C	T	0.696	0.027	0.428	0.669	0.268	0.401	0.193	0.016	0.106
903	rs3911794	18	4943115	A	C	0.23	0.275	0.861	0.045	0.631	0.586	0.001	0.097	0.079
904	rs2212522	18	6078172	C	T	0.779	0.129	0.436	0.65	0.343	0.307	0.129	0.025	0.044
905	rs1374105	18	8331610	A	G	0.022	0.059	0.755	0.037	0.733	0.696	0.004	0.219	0.176
906	rs9945476	18	10388673	A	G	0.832	0.012	0.278	0.82	0.554	0.266	0.261	0.072	0.075
907	rs291783	18	17369129	A	G	0.146	0.751	0.91	0.605	0.764	0.159	0.112	0.154	0.004
908	rs4548961	18	21808160	A	C	0.088	0.308	0.613	0.22	0.525	0.305	0.032	0.111	0.026
909	rs13313624	18	25485369	C	T	0.708	0.679	0.014	0.029	0.694	0.665	0	0.216	0.206
910	rs12607692	18	30171390	C	T	0.243	0.974	0.368	0.731	0.125	0.606	0.117	0.006	0.071
911	rs12456840	18	34764647	C	T	0.093	0.729	0.006	0.636	0.087	0.723	0.14	0.023	0.237
912	rs1431709	18	35289749	C	T	0.035	0.74	0.389	0.705	0.354	0.351	0.197	0.087	0.028
913	rs650998	18	35894254	A	C	0.062	0.677	0.665	0.615	0.603	0.012	0.15	0.146	0
914	rs12607737	18	37022928	C	T	0.805	0.072	0.658	0.733	0.147	0.586	0.179	0.004	0.135
915	rs1432137	18	38304426	G	T	0.946	0.203	0.917	0.743	0.029	0.714	0.13	0	0.123
916	rs669898	18	38909604	A	G	0.757	0.005	0.325	0.752	0.432	0.32	0.249	0.044	0.101
917	rs12455488	18	41848814	C	T	0.137	0.809	0.062	0.672	0.075	0.747	0.132	0.007	0.19
918	rs9950147	18	42382501	C	T	0.969	0.391	0.87	0.578	0.099	0.479	0.063	0.001	0.047
919	rs986117	18	43059918	A	C	0.779	0.241	0.469	0.538	0.31	0.228	0.075	0.019	0.019
920	rs16948949	18	44204981	A	G	1	0.399	0.916	0.601	0.084	0.517	0.067	0.001	0.052
921	rs1217562	18	53922745	C	T	0.119	0.541	0.868	0.422	0.749	0.327	0.073	0.16	0.019
922	rs12457394	18	63165115	G	T	0.634	0.149	0.017	0.485	0.617	0.132	0.081	0.186	0.03
923	rs9952211	18	65409687	C	T	0.097	0.794	0.636	0.697	0.539	0.158	0.156	0.111	0.004
924	rs12326343	18	67629148	C	T	0.911	0.709	0.354	0.202	0.557	0.355	0.006	0.063	0.03
925	rs12957914	18	69633470	C	T	0.188	0.713	0.902	0.525	0.714	0.189	0.081	0.127	0.006
926	rs1367345	18	70259767	A	G	0.195	0.48	0.874	0.285	0.679	0.394	0.031	0.117	0.029
927	rs12605557	18	73808203	C	T	0.723	0.198	0.088	0.525	0.635	0.11	0.08	0.142	0.011
928	rs12457412	18	74859872	G	T	0.196	0.713	0.039	0.517	0.157	0.674	0.078	0.029	0.184
929	rs2965287	19	1385135	A	G	0.613	0.005	0.395	0.608	0.218	0.39	0.2	0.012	0.126
930	rs10416642	19	1941309	A	G	0.341	0.6	0.984	0.259	0.643	0.384	0.018	0.081	0.024
931	rs12985777	19	2533154	C	T	0.761	0.589	0.214	0.172	0.547	0.375	0.006	0.081	0.045
932	rs12459941	19	11220484	A	G	0.164	0.798	0.228	0.634	0.064	0.57	0.114	0.003	0.084
933	rs10416717	19	13751205	A	G	0.881	0.494	0.187	0.387	0.694	0.307	0.028	0.122	0.036
934	rs10417084	19	20972795	A	G	0.236	0.521	0.863	0.285	0.627	0.342	0.027	0.095	0.021
935	rs12461255	19	33459193	G	T	0.696	0.124	0.781	0.572	0.085	0.657	0.11	0.001	0.133
936	rs10417872	19	34011546	G	T	0.73	0.393	0.216	0.337	0.514	0.177	0.026	0.074	0.013
937	rs12982079	19	37702748	C	T	0.425	0.787	0.979	0.362	0.554	0.192	0.027	0.056	0.005
938	rs10420543	19	43118825	C	T	0.743	0.115	0.348	0.628	0.395	0.233	0.128	0.037	0.031
939	rs4075613	19	43951840	A	G	0.832	0.827	0.132	0.005	0.7	0.695	0	0.142	0.14
940	rs12609638	19	48990002	A	G	0.683	0.132	0.641	0.551	0.042	0.509	0.102	0	0.091
941	rs1620498	19	55765344	A	G	0.907	0.888	0.34	0.019	0.567	0.548	0	0.067	0.063
942	rs11084130	19	57609010	A	C	0.239	0.66	0.804	0.421	0.565	0.144	0.051	0.081	0.004
943	rs10422970	19	58156912	C	T	0.857	0.125	0.496	0.732	0.361	0.371	0.153	0.024	0.059
944	rs4806798	19	60311272	A	G	0.866	0.232	0.755	0.634	0.111	0.523	0.097	0.002	0.073
945	rs12461195	19	61023061	C	T	0.982	0.267	0.928	0.715	0.054	0.661	0.109	0	0.097
946	rs12459157	19	62955811	A	G	0.125	0.881	0.137	0.756	0.012	0.744	0.16	0	0.152
947	rs1178032	20	3739192	C	T	0.903	0.659	0.313	0.244	0.59	0.346	0.01	0.075	0.031
948	rs16990309	20	5352295	C	T	0.879	0.794	0.202	0.085	0.677	0.592	0.001	0.114	0.094
949	rs6039697	20	10676299	A	C	0.746	0.051	0.305	0.695	0.441	0.254	0.181	0.048	0.05
950	rs3891632	20	12451872	C	T	0.898	0.252	0.508	0.646	0.39	0.256	0.096	0.027	0.022
951	rs1002911	20	17084989	A	C	0.084	0.002	0.66	0.082	0.576	0.658	0.025	0.127	0.223
952	rs10485593	20	20740450	G	T	0.252	0.353	0.932	0.101	0.68	0.579	0.004	0.104	0.068
953	rs224360	20	34076534	A	G	0.805	0.673	0.267	0.132	0.538	0.406	0.003	0.071	0.045
954	rs6130671	20	43367108	C	T	0.372	0.995	0.868	0.623	0.496	0.127	0.074	0.051	0.002
955	rs11905489	20	48036731	A	G	0.947	0.997	0.424	0.05	0.523	0.573	0	0.051	0.06
956	rs6021501	20	50527280	C	T	0.77	0.179	0.632	0.591	0.138	0.453	0.099	0.003	0.067
957	rs10460621	20	51096895	C	T	0.128	0.202	0.85	0.074	0.722	0.648	0.004	0.149	0.107
958	rs2427258	20	60430725	A	G	0.96	0.95	0.245	0.01	0.715	0.705	0	0.113	0.111
959	rs2039369	20	62316387	C	T	0.077	0.771	0.492	0.694	0.415	0.279	0.165	0.084	0.015
960	rs11702660	21	22086616	A	G	0.022	0.261	0.65	0.239	0.628	0.389	0.06	0.184	0.043
961	rs2830201	21	27539591	C	T	0.093	0.461	0.679	0.368	0.586	0.218	0.067	0.126	0.01
962	rs928270	21	28048508	A	C	0.969	0.341	0.894	0.628	0.075	0.553	0.078	0.001	0.064
963	rs2037986	21	28666354	G	T	0.739	0.587	0.183	0.152	0.556	0.404	0.004	0.09	0.056
964	rs2249708	21	30301425	C	T	0.261	0.288	0.936	0.027	0.675	0.648	0	0.101	0.09
965	rs2833784	21	33406720	A	G	0.248	0.487	0.979	0.239	0.731	0.492	0.02	0.116	0.042
966	rs4817533	21	34092345	G	T	0.181	0.713	0.317	0.532	0.136	0.396	0.085	0.009	0.039
967	rs9974104	21	34936778	A	C	0.81	0.142	0.702	0.668	0.108	0.56	0.129	0.002	0.101
968	rs2834811	21	36055327	C	T	0.741	0.438	0.023	0.303	0.718	0.415	0.02	0.213	0.114
969	rs362249	22	17336203	A	G	0.854	0.37	0.07	0.484	0.784	0.3	0.049	0.196	0.056
970	rs463235	22	22220836	C	T	0.743	0.081	0.588	0.662	0.155	0.507	0.153	0.005	0.108
971	rs1547414	22	33631595	C	T	0.748	0.699	0.166	0.049	0.582	0.533	0	0.1	0.088
972	rs2235229	22	37546613	C	T	0.341	0.415	0.87	0.074	0.529	0.455	0.002	0.06	0.041
973	rs2066910	22	42090131	C	T	0.292	0.388	0.944	0.096	0.652	0.556	0.003	0.09	0.06
974	rs131864	22	45869281	G	T	0.805	0.768	0.208	0.037	0.597	0.56	0	0.094	0.086
975	rs133501	22	47541335	C	T	0.097	0.824	0.447	0.727	0.35	0.377	0.164	0.061	0.028
